# Supplementary material for: mintRULS: Prediction of miRNA–mRNA Target Site Interactions Using Regularized Least Square Method
Source: Genes (Basel). 2022 Aug 25;13(9):1528. doi: 10.3390/genes13091528 (PMC9498445; doi:10.3390/genes13091528)
Supplement: Supplementary file 1 [file genes-13-01528-s001.zip]

Archive with 2 entries (2 files):
- SupplementaryTableS1_human.xls
- SupplementaryTablseS2_mouse.xlsx
