# Supplementary material for: mintRULS: Prediction of miRNA–mRNA Target Site Interactions Using Regularized Least Square Method
Source: Genes (Basel). 2022 Aug 25;13(9):1528. doi: 10.3390/genes13091528 (PMC9498445; doi:10.3390/genes13091528)
Supplement: Supplementary file 1 [file genes-13-01528-s001.zip › SupplementaryTableS1_human.xls]

## Sheet: STAD
IPA results											MINT-RULS results
ID	Symbol	Expr Log Ratio	Source	Confidence		ID	Symbol	Expr Log Ratio	Pathway		miRNA_internalID	miRNA_seq	miRNA_name	Target_gene	miTS_ID	miTS_seq	Matching info	Original_val	Pred_Val_norm	Class
hsa-miR-1-3p	miR-1-3p (and other miRNAs w/seed GGAAUGU)	-2.083	TarBase	Experimentally Observed	Experimentally Observed	ENSG00000116771.5	AGMAT	1.258			miRNA71	TGGAATGTAAAGAAGTATGTAT	hsa-miR-1-3p:MIMAT0000416_MirBase_miR-1_microRNA	AGMAT	mbs1150	AATCGATTCTCCTGCCTCAGCCTCCTGAGTACCTGGGATTACAGGT	Both miRNA and gene matched	0	0.0960115	Mild-Target
hsa-miR-1-3p	miR-1-3p (and other miRNAs w/seed GGAAUGU)	-2.083	TarBase,miRecords	Experimentally Observed	Experimentally Observed	ENSG00000206075.12	SERPINB5	1.372	p53 Signaling		miRNA71	TGGAATGTAAAGAAGTATGTAT	hsa-miR-1-3p:MIMAT0000416_MirBase_miR-1_microRNA	SERPINB5	mbs34422	TGTAAAGTTGGTTGGATAAGCTA	Both miRNA and gene matched	0	0.164731	Strong-Target
hsa-miR-1-3p	miR-1-3p (and other miRNAs w/seed GGAAUGU)	-2.083	TarBase	Experimentally Observed	Experimentally Observed	ENSG00000276043.3	UHRF1	1.562			miRNA71	TGGAATGTAAAGAAGTATGTAT	hsa-miR-1-3p:MIMAT0000416_MirBase_miR-1_microRNA	UHRF1	mbs5353	AGAGGCTGTTCTACAGGGGCAAACAGATGGAGGACGGCCATACCC	Both miRNA and gene matched	0	0.598525	Strong-Target
hsa-miR-145-5p	miR-145-5p (and other miRNAs w/seed UCCAGUU)	-1.295	miRecords	Experimentally Observed	Experimentally Observed	ENSG00000145386.8	CCNA2	1.29	AMPK Signaling,Antiproliferative Role of TOB in T Cell Signaling,Aryl Hydrocarbon Receptor Signaling,Cyclins and Cell Cycle Regulation,eNOS Signaling,Estrogen-mediated S-phase Entry,Regulation of Cellular Mechanics by Calpain Protease		miRNA773	GTCCAGTTTTCCCAGGAATCCCT	hsa-miR-145-5p:rno-miR-145-5p	CCNA2	mbs4858	GGGAGTGGAAGAGGGTGGGAAGCTTATATGCAAATTAACAGACGAGAAATGCTCCAGAAGG	Both miRNA and gene matched	0	0.265933	Strong-Target
hsa-miR-145-5p	miR-145-5p (and other miRNAs w/seed UCCAGUU)	-1.295	Ingenuity Expert Findings	Experimentally Observed	Experimentally Observed	ENSG00000196611.4	MMP1	2.23	Agranulocyte Adhesion and Diapedesis,Airway Pathology in Chronic Obstructive Pulmonary Disease,Atherosclerosis Signaling,Axonal Guidance Signaling,Bladder Cancer Signaling,Colorectal Cancer Metastasis Signaling,Estrogen Receptor Signaling,Glucocorticoid Receptor Signaling,Granulocyte Adhesion and Diapedesis,Hepatic Fibrosis / Hepatic Stellate Cell Activation,Hepatic Fibrosis Signaling Pathway,HIF…		miRNA773	GTCCAGTTTTCCCAGGAATCCCT	hsa-miR-145-5p:rno-miR-145-5p	XRCC5	mbs38087	CTCAAGA	Both miRNA and gene matched	0	0.190615	Strong-Target
hsa-miR-204-5p	miR-204-5p (and other miRNAs w/seed UCCCUUU)	-1.241	miRecords	Experimentally Observed	Experimentally Observed	ENSG00000178999.11	AURKB	1.573	Breast Cancer Regulation by Stathmin1,Kinetochore Metaphase Signaling Pathway		miRNA59	TTCCCTTTGTCATCCTATGCCT	hsa-miR-204-5p:MIMAT0000265_MirBase_miR-204_microRNA	AURKB	mbs34861	CGTGTGTTTGTATGTCTGTGTA	Both miRNA and gene matched	0	0.0918552	Mild-Target
hsa-miR-204-5p	miR-204-5p (and other miRNAs w/seed UCCCUUU)	-1.241	miRecords	Experimentally Observed	Experimentally Observed	ENSG00000100985.7	MMP9	1.576	Agranulocyte Adhesion and Diapedesis,Airway Inflammation in Asthma,Airway Pathology in Chronic Obstructive Pulmonary Disease,Atherosclerosis Signaling,Axonal Guidance Signaling,Bladder Cancer Signaling,Breast Cancer Regulation by Stathmin1,Colorectal Cancer Metastasis Signaling,Estrogen Receptor Signaling,Glioma Invasiveness Signaling,Glucocorticoid Receptor Signaling,Granulocyte Adhesion and Dia…		miRNA59	TTCCCTTTGTCATCCTATGCCT	hsa-miR-204-5p:MIMAT0000265_MirBase_miR-204_microRNA	MMP9	mbs37421	TCCGAGGGAAAGGTGCTAGCTGGCC	Both miRNA and gene matched	0	0.12026	Strong-Target
hsa-miR-204-5p	miR-204-5p (and other miRNAs w/seed UCCCUUU)	-1.241	miRecords	Experimentally Observed	Experimentally Observed	ENSG00000149968.10	MMP3	2.521	Agranulocyte Adhesion and Diapedesis,Atherosclerosis Signaling,Axonal Guidance Signaling,Bladder Cancer Signaling,Colorectal Cancer Metastasis Signaling,Estrogen Receptor Signaling,Glucocorticoid Receptor Signaling,Granulocyte Adhesion and Diapedesis,HIF1α Signaling,HOTAIR Regulatory Pathway,IL-17 Signaling,Inhibition of Matrix Metalloproteases,Leukocyte Extravasation Signaling,Neuroinflammation …		miRNA59	TTCCCTTTGTCATCCTATGCCT	hsa-miR-204-5p:MIMAT0000265_MirBase_miR-204_microRNA	MMP3	mbs39734	GAAGGCACAATATGGGCACTTTA	Both miRNA and gene matched	0	0.0928756	Mild-Target
hsa-miR-139-5p	miR-139-5p (miRNAs w/seed CUACAGU)	-1.078	Ingenuity Expert Findings	Experimentally Observed	Experimentally Observed	ENSG00000159216.17	RUNX1	1.175	Acute Myeloid Leukemia Signaling,GM-CSF Signaling,IL-23 Signaling Pathway,Th17 Activation Pathway		miRNA906	TCTACAGTGCACGTGTCTCCAGT	hsa-miR-139-5p	RUNX1	mbs36499	TTATTTTTAATTTTTCCGCACCT	Both miRNA and gene matched	0	0.330988	Strong-Target
hsa-miR-139-5p	miR-139-5p (miRNAs w/seed CUACAGU)	-1.078	Ingenuity Expert Findings	Experimentally Observed	Experimentally Observed	ENSG00000198901.12	PRC1	1.266	Mitotic Roles of Polo-Like Kinase		miRNA906	TCTACAGTGCACGTGTCTCCAGT	hsa-miR-139-5p	PRC1	mbs17894	AAAATGAAGCAGTGTGTGAGGGGCTGCGTACTCAAATCCGAGAGCTC	Both miRNA and gene matched	0	0.0794596	Mild-Target
hsa-miR-204-5p	miR-204-5p (and other miRNAs w/seed UCCCUUU)	-1.241	TargetScan Human,miRecords	Experimentally Observed,High (predicted)	Experimentally Observed	ENSG00000124766.5	SOX4	1.223	Wnt/β-catenin Signaling		miRNA59	TTCCCTTTGTCATCCTATGCCT	hsa-miR-204-5p:MIMAT0000265_MirBase_miR-204_microRNA	SOX4	mbs5111	AGTGTAGGATAATATAAAAAGCAGATAGATGGCGCTATGTTTGATT	Both miRNA and gene matched	0	0.546253	Strong-Target
hsa-miR-204-5p	miR-204-5p (and other miRNAs w/seed UCCCUUU)	-1.241	TargetScan Human,miRecords	Experimentally Observed,High (predicted)	Experimentally Observed	ENSG00000149948.12	HMGA2	2.027	Regulation Of The Epithelial Mesenchymal Transition By Growth Factors Pathway,Regulation of the Epithelial-Mesenchymal Transition Pathway		miRNA59	TTCCCTTTGTCATCCTATGCCT	hsa-miR-204-5p:MIMAT0000265_MirBase_miR-204_microRNA	HMGA2	mbs1377	TCAAAACACACTACTACCTCTTAAGTCCCAGTATACCTCATTTTTCATA	Both miRNA and gene matched	0	1	Strong-Target
hsa-miR-1-3p	miR-1-3p (and other miRNAs w/seed GGAAUGU)	-2.083	TarBase,TargetScan Human,miRecords	Experimentally Observed,Moderate (predicted)	Experimentally Observed	ENSG00000171208.8	NETO2	1.11			miRNA71	TGGAATGTAAAGAAGTATGTAT	hsa-miR-1-3p:MIMAT0000416_MirBase_miR-1_microRNA	NETO2	mbs2240	ACTTCCTTTGTGGAGCCTCCCTGCACAAGCAGCACTTTCTTTTGCCATAGCAACATGTGCATCAATAA	Both miRNA and gene matched	0	0.106602	Mild-Target
hsa-miR-1-3p	miR-1-3p (and other miRNAs w/seed GGAAUGU)	-2.083	TarBase,TargetScan Human,miRecords	Experimentally Observed,Moderate (predicted)	Experimentally Observed	ENSG00000105976.13	MET	1.17	Axonal Guidance Signaling,Clathrin-mediated Endocytosis Signaling,Epithelial Adherens Junction Signaling,FGF Signaling,Hepatic Fibrosis / Hepatic Stellate Cell Activation,HGF Signaling,HIF1α Signaling,HOTAIR Regulatory Pathway,IL-15 Production,IL-7 Signaling Pathway,Macropinocytosis Signaling,MSP-RON Signaling In Cancer Cells Pathway,Regulation Of The Epithelial Mesenchymal Transition By Growth F…		miRNA71	TGGAATGTAAAGAAGTATGTAT	hsa-miR-1-3p:MIMAT0000416_MirBase_miR-1_microRNA	MET	mbs34066	GAATTTTGTGCTTGCTACTGTA	Both miRNA and gene matched	0	0.705044	Strong-Target
hsa-miR-145-5p	miR-145-5p (and other miRNAs w/seed UCCAGUU)	-1.295	Ingenuity Expert Findings,TargetScan Human	Experimentally Observed,Moderate (predicted)	Experimentally Observed	ENSG00000125398.5	SOX9	1.732	Adipogenesis pathway,Osteoarthritis Pathway,Wnt/β-catenin Signaling		miRNA773	GTCCAGTTTTCCCAGGAATCCCT	hsa-miR-145-5p:rno-miR-145-5p	SOX9	mbs39811	GACACA	Both miRNA and gene matched	0	0.765621	Strong-Target
hsa-miR-133a-3p	miR-133a-3p (and other miRNAs w/seed UUGGUCC)	-2.071	TargetScan Human	High (predicted)	High predicted	ENSG00000124766.5	SOX4	1.223	Wnt/β-catenin Signaling		miRNA81	TTTGGTCCCCTTCAACCAGCTG	hsa-miR-133a-3p:mmu-miR-133a-3p:MIMAT0000427_MirBase_miR-133a_microRNA	SOX4	mbs37707	AGACTGTT	Both miRNA and gene matched	0	0.822088	Strong-Target
hsa-miR-204-5p	miR-204-5p (and other miRNAs w/seed UCCCUUU)	-1.241	TargetScan Human	High (predicted)	High predicted	ENSG00000182379.9	NXPH4	1.296			miRNA59	TTCCCTTTGTCATCCTATGCCT	hsa-miR-204-5p:MIMAT0000265_MirBase_miR-204_microRNA	NXPH4	mbs15941	TTGTCCTGCTTCACCCTACCCCGCCTAAGACTGTAAAGGCCTAAAAACCTC	Both miRNA and gene matched	0	0.0845924	Mild-Target
hsa-miR-204-5p	miR-204-5p (and other miRNAs w/seed UCCCUUU)	-1.241	TargetScan Human	High (predicted)	High predicted	ENSG00000119969.13	HELLS	1.468			miRNA59	TTCCCTTTGTCATCCTATGCCT	hsa-miR-204-5p:MIMAT0000265_MirBase_miR-204_microRNA	HELLS	mbs34014	TGCCAAGTTTATCAGTCTTCC	Both miRNA and gene matched	0	0.170921	Strong-Target
hsa-miR-204-5p	miR-204-5p (and other miRNAs w/seed UCCCUUU)	-1.241	TargetScan Human	High (predicted)	High predicted	ENSG00000198930.11	CSAG1	3.392			miRNA59	TTCCCTTTGTCATCCTATGCCT	hsa-miR-204-5p:MIMAT0000265_MirBase_miR-204_microRNA	CSAG1	mbs6264	CCTTGGGCAGCCAGTAATTCCCAGGCAAGGCCAGAGACTTCAAGT	Both miRNA and gene matched	0	0.0964822	Mild-Target
hsa-miR-139-3p	miR-139-3p (miRNAs w/seed GGAGACG)	-1.114	TargetScan Human	High (predicted)	High predicted	ENSG00000197275.11	RAD54B	1.085			miRNA1072	TGGAGACGCGGCCCTGTTGGAGT	hsa-miR-139-3p	RAD54B	mbs10477	CTTTGTGGGGCAGTTGTCGACCTCACCAAGACATCTGAACATA	Both miRNA and gene matched	0	0.0632861	Weak-Target
hsa-miR-139-3p	miR-139-3p (miRNAs w/seed GGAGACG)	-1.114	TargetScan Human	High (predicted)	High predicted	ENSG00000106366.8	SERPINE1	1.269	Acute Phase Response Signaling,Apelin Cardiac Fibroblast Signaling Pathway,Coagulation System,Coronavirus Pathogenesis Pathway,Glucocorticoid Receptor Signaling,Hepatic Fibrosis / Hepatic Stellate Cell Activation,Hepatic Fibrosis Signaling Pathway,HIF1α Signaling,HMGB1 Signaling,Senescence Pathway,TGF-β Signaling		miRNA1072	TGGAGACGCGGCCCTGTTGGAGT	hsa-miR-139-3p	SERPINE1	mbs35266	ACATTGCCATCACTCTTGTACTG	Both miRNA and gene matched	0	0.231774	Strong-Target
hsa-miR-139-3p	miR-139-3p (miRNAs w/seed GGAGACG)	-1.114	TargetScan Human	High (predicted)	High predicted	ENSG00000166803.9	PCLAF	1.489			miRNA1072	TGGAGACGCGGCCCTGTTGGAGT	hsa-miR-139-3p	PCLAF	mbs38754	TGATTATTGGAATGGTGCCATA	Both miRNA and gene matched	0	0.123381	Strong-Target
hsa-miR-139-3p	miR-139-3p (miRNAs w/seed GGAGACG)	-1.114	TargetScan Human	High (predicted)	High predicted	ENSG00000186185.12	KIF18B	2.079			miRNA1072	TGGAGACGCGGCCCTGTTGGAGT	hsa-miR-139-3p	KIF18B	mbs3536	CAGCAGGACCGGGTTCCAGGACTGACCCAGGCTGTCCAGGTGGCCAAG	Both miRNA and gene matched	0	0.122475	Strong-Target
hsa-miR-139-5p	miR-139-5p (miRNAs w/seed CUACAGU)	-1.078	TargetScan Human	High (predicted)	High predicted	ENSG00000197275.11	RAD54B	1.085			miRNA906	TCTACAGTGCACGTGTCTCCAGT	hsa-miR-139-5p	RAD54B	mbs10477	CTTTGTGGGGCAGTTGTCGACCTCACCAAGACATCTGAACATA	Both miRNA and gene matched	0	0.0809129	Mild-Target
hsa-miR-139-5p	miR-139-5p (miRNAs w/seed CUACAGU)	-1.078	TargetScan Human	High (predicted)	High predicted	ENSG00000164109.12	MAD2L1	1.266	FAT10 Cancer Signaling Pathway,Kinetochore Metaphase Signaling Pathway		miRNA906	TCTACAGTGCACGTGTCTCCAGT	hsa-miR-139-5p	MAD2L1	mbs36895	AAATATTGCTGTATAGCTCCTT	Both miRNA and gene matched	0	0.176489	Strong-Target
hsa-miR-139-5p	miR-139-5p (miRNAs w/seed CUACAGU)	-1.078	TargetScan Human	High (predicted)	High predicted	ENSG00000258227.5	CLEC5A	1.662			miRNA906	TCTACAGTGCACGTGTCTCCAGT	hsa-miR-139-5p	CLEC5A	mbs16690	ACTGGGGGACTGGATGCTAGCCATCTCCAGGAGACAGGATCAG	Both miRNA and gene matched	0	0.10088	Mild-Target
hsa-miR-142-3p	miR-142-3p (and other miRNAs w/seed GUAGUGU)	1.371	Ingenuity Expert Findings	Experimentally Observed	Experimentally Observed	ENSG00000113594.8	LIFR	-1.265	CNTF Signaling,Mouse Embryonic Stem Cell Pluripotency,Role of NANOG in Mammalian Embryonic Stem Cell Pluripotency		miRNA649	TGTAGTGTTTCCTACTTTATGGA	hsa-miR-142-3p	LIFR	mbs17394	CCATCTGGATCCAGGGCCCTTTCTAACCTATATAACGACTCATTTGTTTGGTTA	Both miRNA and gene matched	0	0.213596	Strong-Target
hsa-miR-21-5p	miR-21-5p (and other miRNAs w/seed AGCUUAU)	1.705	miRecords	Experimentally Observed	Experimentally Observed	ENSG00000159388.5	BTG2	-1.302	Cell Cycle Regulation by BTG Family Proteins		miRNA15	TAGCTTATCAGACTGATGTTGA	hsa-miR-21-5p:hsa-miR-21:rno-miR-21-5p:MIMAT0000076_MirBase_miR-21_microRNA	BTG2	mbs34459	GTAGTAGTATGTTTGTAAGCTAT	Both miRNA and gene matched	0	0.12348	Strong-Target
hsa-miR-21-5p	miR-21-5p (and other miRNAs w/seed AGCUUAU)	1.705	miRecords	Experimentally Observed	Experimentally Observed	ENSG00000107796.11	ACTA2	-1.154	Actin Cytoskeleton Signaling,Agranulocyte Adhesion and Diapedesis,Agrin Interactions at Neuromuscular Junction,Calcium Signaling,Caveolar-mediated Endocytosis Signaling,Cellular Effects of Sildenafil (Viagra),Clathrin-mediated Endocytosis Signaling,Crosstalk between Dendritic Cells and Natural Killer Cells,Death Receptor Signaling,Dilated Cardiomyopathy Signaling Pathway,EIF2 Signaling,Epithelial…		miRNA15	TAGCTTATCAGACTGATGTTGA	hsa-miR-21-5p:hsa-miR-21:rno-miR-21-5p:MIMAT0000076_MirBase_miR-21_microRNA	ACTA2	mbs11373	ATCGGGATGGAGTCTGCTGGCATCCATGAAACCACCTACAACAGCA	Both miRNA and gene matched	0	0.10509	Mild-Target
hsa-miR-21-5p	miR-21-5p (and other miRNAs w/seed AGCUUAU)	1.705	Ingenuity Expert Findings,TarBase,miRecords	Experimentally Observed	Experimentally Observed	ENSG00000140416.18	TPM1	-1.042	Calcium Signaling,Dilated Cardiomyopathy Signaling Pathway		miRNA15	TAGCTTATCAGACTGATGTTGA	hsa-miR-21-5p:hsa-miR-21:rno-miR-21-5p:MIMAT0000076_MirBase_miR-21_microRNA	TPM1	mbs34060	TCAAATAAACACTGTGTAAGCT	Both miRNA and gene matched	0	0.0697269	Mild-Target
hsa-miR-200b-3p	miR-200b-3p (and other miRNAs w/seed AAUACUG)	1.889	Ingenuity Expert Findings	Experimentally Observed	Experimentally Observed	ENSG00000137273.3	FOXF2	-1.26			miRNA68	TAATACTGCCTGGTAATGATGA	hsa-miR-200b-3p:hsa-miR-200b:MIMAT0000318_MirBase_miR-200b_microRNA	FOXF2	mbs38284	AAAGGAGGATATATTTGCACTTA	Both miRNA and gene matched	0	0.499905	Strong-Target
hsa-miR-196a-5p	miR-196a-5p (and other miRNAs w/seed AGGUAGU)	3.289	miRecords	Experimentally Observed	Experimentally Observed	ENSG00000163220.10	S100A9	-1.05	Osteoarthritis Pathway,Role of IL-17A in Psoriasis		miRNA41	TAGGTAGTTTCATGTTGTTGGG	hsa-miR-196a-5p:hsa-miR-196a:MIMAT0000226_MirBase_miR-196a_microRNA	S100A9	mbs34918	CCTGTTATGTCAAACTGTCT	Both miRNA and gene matched	0	0.0282198	Weak-Target
hsa-miR-222-3p	miR-221-3p (and other miRNAs w/seed GCUACAU)	1.162	Ingenuity Expert Findings,TarBase,TargetScan Human,miRecords	Experimentally Observed,High (predicted)	Experimentally Observed	ENSG00000157404.14	KIT	-1.479	Acute Myeloid Leukemia Signaling,IL-15 Production,Melanocyte Development and Pigmentation Signaling,Sperm Motility		miRNA66	AGCTACATCTGGCTACTGGGT	hsa-miR-222-3p:hsa-miR-222:MIMAT0000279_MirBase_miR-222_microRNA	KIT	mbs39294	CACGTCCCGGACATCGGGCCAGTA	Both miRNA and gene matched	0	0.107451	Mild-Target
hsa-miR-222-3p	miR-221-3p (and other miRNAs w/seed GCUACAU)	1.162	Ingenuity Expert Findings,TargetScan Human	Experimentally Observed,High (predicted)	Experimentally Observed	ENSG00000162595.4	DIRAS3	-1.141	Actin Nucleation by ARP-WASP Complex,Cardiac Hypertrophy Signaling,Cholecystokinin/Gastrin-mediated Signaling,Colorectal Cancer Metastasis Signaling,CXCR4 Signaling,Germ Cell-Sertoli Cell Junction Signaling,Glioblastoma Multiforme Signaling,Glioma Invasiveness Signaling,Gαq Signaling,Hepatic Fibrosis Signaling Pathway,HMGB1 Signaling,IL-8 Signaling,ILK Signaling,Integrin Signaling,Molecular Mecha…		miRNA66	AGCTACATCTGGCTACTGGGT	hsa-miR-222-3p:hsa-miR-222:MIMAT0000279_MirBase_miR-222_microRNA	DIRAS3	mbs36416	GAAGAGGAGAACAAAAATGTAGCA	Both miRNA and gene matched	0	0.0965657	Mild-Target
hsa-miR-146b-5p	miR-146a-5p (and other miRNAs w/seed GAGAACU)	1.719	Ingenuity Expert Findings,TargetScan Human	Experimentally Observed,High (predicted)	Experimentally Observed	ENSG00000139910.18	NOVA1	-1.564			miRNA834	TGAGAACTGAATTCCATAGGCTG	hsa-miR-146b-5p	NOVA1	mbs38162	TAATGATTGAATGTAGACAGGGA	Both miRNA and gene matched	0	0.599573	Strong-Target
hsa-miR-503-5p	miR-503-5p (miRNAs w/seed AGCAGCG)	1.008	Ingenuity Expert Findings,TargetScan Human	Experimentally Observed,Moderate (predicted)	Experimentally Observed	ENSG00000138685.11	FGF2	-1.169	Actin Cytoskeleton Signaling,Adipogenesis pathway,Airway Pathology in Chronic Obstructive Pulmonary Disease,Autophagy,Bladder Cancer Signaling,Breast Cancer Regulation by Stathmin1,Cardiac Hypertrophy Signaling (Enhanced),Clathrin-mediated Endocytosis Signaling,CREB Signaling in Neurons,FGF Signaling,Hepatic Fibrosis / Hepatic Stellate Cell Activation,Hepatic Fibrosis Signaling Pathway,HIF1α Sign…		miRNA148	TAGCAGCGGGAACAGTTCTGCAG	hsa-miR-503-5p:hsa-miR-503:MIMAT0002874_MirBase_miR-503_microRNA	FGF2	mbs37230	TCCCTCTGACTCTAGTGCACTGA	Both miRNA and gene matched	0	0.102263	Mild-Target
hsa-miR-210-3p	miR-210-3p (miRNAs w/seed UGUGCGU)	1.125	Ingenuity Expert Findings,TargetScan Human,miRecords	Experimentally Observed,Moderate (predicted)	Experimentally Observed	ENSG00000171246.5	NPTX1	-2.246			miRNA60	CTGTGCGTGTGACAGCGGCTGA	hsa-miR-210-3p:hsa-miR-210:MIMAT0000267_MirBase_miR-210_microRNA	NPTX1	mbs34085	CCCCTGCACACGCACACGCACAC	Both miRNA and gene matched	0	0.114187	Strong-Target
hsa-miR-21-5p	miR-21-5p (and other miRNAs w/seed AGCUUAU)	1.705	TargetScan Human,miRecords	Experimentally Observed,Moderate (predicted)	Experimentally Observed	ENSG00000165410.13	CFL2	-1.074	Actin Cytoskeleton Signaling,Axonal Guidance Signaling,B Cell Receptor Signaling,CCR3 Signaling in Eosinophils,Cdc42 Signaling,Ephrin A Signaling,Ephrin B Signaling,Ephrin Receptor Signaling,Estrogen Receptor Signaling,Germ Cell-Sertoli Cell Junction Signaling,ILK Signaling,Natural Killer Cell Signaling,PAK Signaling,Rac Signaling,RhoA Signaling,RhoGDI Signaling,Role of Tissue Factor in Cancer,Se…		miRNA15	TAGCTTATCAGACTGATGTTGA	hsa-miR-21-5p:hsa-miR-21:rno-miR-21-5p:MIMAT0000076_MirBase_miR-21_microRNA	CFL2	mbs5052	AAGTGTAGGAGTTTTATGTTTACCATGTGAGTCCTGCAACACTAAA	Both miRNA and gene matched	0	0.136337	Strong-Target
hsa-miR-146b-5p	miR-146a-5p (and other miRNAs w/seed GAGAACU)	1.719	TargetScan Human,miRecords	Experimentally Observed,Moderate (predicted)	Experimentally Observed	ENSG00000185432.11	METTL7A	-1.316			miRNA834	TGAGAACTGAATTCCATAGGCTG	hsa-miR-146b-5p	METTL7A	mbs8299	GTTGCCACACCTAGTTCTGCCCAGCTTTATGTCTTTTATTCCAGTATTCCACCAAAGTTTGTTTTCCT	Both miRNA and gene matched	0	0.140998	Strong-Target
hsa-miR-503-5p	miR-503-5p (miRNAs w/seed AGCAGCG)	1.008	TargetScan Human	High (predicted)	High predicted	ENSG00000036672.14	USP2	-1.622	Protein Ubiquitination Pathway		miRNA148	TAGCAGCGGGAACAGTTCTGCAG	hsa-miR-503-5p:hsa-miR-503:MIMAT0002874_MirBase_miR-503_microRNA	USP2	mbs1379	ACTATACAGCCTACTGTCGCAGTCCAGGGACAGGAGAATGGCA	Both miRNA and gene matched	0	0.106977	Mild-Target
hsa-miR-19b-1-5p	miR-19b-1-5p (and other miRNAs w/seed GUUUUGC)	1.025	TargetScan Human	High (predicted)	High predicted	ENSG00000182916.7	TCEAL7	-1.127			miRNA199	AGTTTTGCAGGTTTGCATCCAGC	hsa-miR-19b-1-5p:MIMAT0004491_MirBase_miR-19b-1*_microRNA	TCEAL7	mbs37513	TCTGCATCTTCTCACTTGCCAAA	Both miRNA and gene matched	0	0.109061	Mild-Target
hsa-miR-19b-1-5p	miR-19b-1-5p (and other miRNAs w/seed GUUUUGC)	1.025	TargetScan Human	High (predicted)	High predicted	ENSG00000109107.12	ALDOC	-1.121	Gluconeogenesis I,Glycolysis I,Sucrose Degradation V (Mammalian)		miRNA199	AGTTTTGCAGGTTTGCATCCAGC	hsa-miR-19b-1-5p:MIMAT0004491_MirBase_miR-19b-1*_microRNA	ALDOC	mbs12941	ATTTACCAGAGGGAGCCAGGGCTGCAGCCTCATCTGTTTGCGGATCAG	Both miRNA and gene matched	0	0.100859	Mild-Target
hsa-miR-200c-5p	miR-550a-3p (and other miRNAs w/seed GUCUUAC)	1.027	TargetScan Human	High (predicted)	High predicted	ENSG00000138823.11	MTTP	-2.286	FXR/RXR Activation		miRNA1156	CGTCTTACCCAGCAGTGTTTGG	hsa-miR-200c-5p	MTTP	mbs36991	TTTAAATAAATCAGTGTTTACA	Both miRNA and gene matched	0	0.186497	Strong-Target
hsa-miR-200c-5p	miR-550a-3p (and other miRNAs w/seed GUCUUAC)	1.027	TargetScan Human	High (predicted)	High predicted	ENSG00000121413.11	ZSCAN18	-1.265			miRNA1156	CGTCTTACCCAGCAGTGTTTGG	hsa-miR-200c-5p	ZSCAN18	mbs16007	TCACCCTTGCCCCGATTCCTCCTGTTTGCGCTCCCCAGGGTTGCTC	Both miRNA and gene matched	0	0.778413	Strong-Target
hsa-miR-130b-3p	miR-130a-3p (and other miRNAs w/seed AGUGCAA)	1.066	TargetScan Human	High (predicted)	High predicted	ENSG00000171246.5	NPTX1	-2.246			miRNA105	CAGTGCAATGATGAAAGGGCAT	hsa-miR-130b-3p:hsa-miR-130b:MIMAT0000691_MirBase_miR-130b_microRNA	NPTX1	mbs5255	CTTGGATCTGCAGGGATCTTCTCCGTTTGCATGTTCCTCGGGGT	Both miRNA and gene matched	0	0.618085	Strong-Target
hsa-miR-130b-3p	miR-130a-3p (and other miRNAs w/seed AGUGCAA)	1.066	TargetScan Human	High (predicted)	High predicted	ENSG00000132639.11	SNAP25	-1.213	Huntington's Disease Signaling,Insulin Secretion Signaling Pathway,Phagosome Maturation,Synaptogenesis Signaling Pathway,Tight Junction Signaling		miRNA105	CAGTGCAATGATGAAAGGGCAT	hsa-miR-130b-3p:hsa-miR-130b:MIMAT0000691_MirBase_miR-130b_microRNA	SNAP25	mbs37038	TGCTGCA	Both miRNA and gene matched	0	0.0298151	Weak-Target
hsa-miR-130b-3p	miR-130a-3p (and other miRNAs w/seed AGUGCAA)	1.066	TargetScan Human	High (predicted)	High predicted	ENSG00000131831.16	RAI2	-1.145			miRNA105	CAGTGCAATGATGAAAGGGCAT	hsa-miR-130b-3p:hsa-miR-130b:MIMAT0000691_MirBase_miR-130b_microRNA	RAI2	mbs1095	ATGACTGACTCCCCTCCTGCCTTGGCTAATAACAGACTGGAGAATGGCATGG	Both miRNA and gene matched	0	0.0653831	Weak-Target
hsa-miR-130b-3p	miR-130a-3p (and other miRNAs w/seed AGUGCAA)	1.066	TargetScan Human	High (predicted)	High predicted	ENSG00000178573.6	MAF	-1.089	IL-12 Signaling and Production in Macrophages,NRF2-mediated Oxidative Stress Response,Th1 and Th2 Activation Pathway,Th2 Pathway,Xenobiotic Metabolism General Signaling Pathway,Xenobiotic Metabolism Signaling		miRNA105	CAGTGCAATGATGAAAGGGCAT	hsa-miR-130b-3p:hsa-miR-130b:MIMAT0000691_MirBase_miR-130b_microRNA	MAF	mbs39664	GGGGACTGTTT	Both miRNA and gene matched	0	0.108807	Mild-Target
hsa-miR-217	miR-217-5p (and other miRNAs w/seed ACUGCAU)	1.078	TargetScan Human	High (predicted)	High predicted	ENSG00000198121.12	LPAR1	-1.135	Breast Cancer Regulation by Stathmin1,cAMP-mediated signaling,CREB Signaling in Neurons,eNOS Signaling,G-Protein Coupled Receptor Signaling,Gap Junction Signaling,Gα12/13 Signaling,Gαi Signaling,RhoA Signaling		miRNA520	TACTGCATCAGGAACTGATTGGA	hsa-miR-217	LPAR1	mbs36094	AACACTAACCAATGACAGTATTT	Both miRNA and gene matched	0	0.0720019	Mild-Target
hsa-miR-217	miR-217-5p (and other miRNAs w/seed ACUGCAU)	1.078	TargetScan Human	High (predicted)	High predicted	ENSG00000178573.6	MAF	-1.089	IL-12 Signaling and Production in Macrophages,NRF2-mediated Oxidative Stress Response,Th1 and Th2 Activation Pathway,Th2 Pathway,Xenobiotic Metabolism General Signaling Pathway,Xenobiotic Metabolism Signaling		miRNA520	TACTGCATCAGGAACTGATTGGA	hsa-miR-217	MAF	mbs39664	GGGGACTGTTT	Both miRNA and gene matched	0	0.0708655	Mild-Target
hsa-miR-17-3p	miR-17-3p (and other miRNAs w/seed CUGCAGU)	1.083	TargetScan Human	High (predicted)	High predicted	ENSG00000156113.19	KCNMA1	-1.604	Aldosterone Signaling in Epithelial Cells,Prolactin Signaling		miRNA10	ACTGCAGTGAAGGCACTTGTAG	hsa-miR-17-3p:MIMAT0000071_MirBase_miR-17*_microRNA	KCNMA1	mbs35250	ACCACAATTAATTGTAATTAAGGGAAATGAATTATTAAAACAATTTT	Both miRNA and gene matched	0	0.0808416	Mild-Target
hsa-miR-7-5p	miR-7a-5p (and other miRNAs w/seed GGAAGAC)	1.098	TargetScan Human	High (predicted)	High predicted	ENSG00000136826.13	KLF4	-1.307	VDR/RXR Activation		miRNA762	TGGAAGACTAGTGATTTTGTTGTT	hsa-miR-7-5p	KLF4	mbs34726	GGAAGTTGTGGATGTCAGGGTAT	Both miRNA and gene matched	0	1	Strong-Target
hsa-miR-7-5p	miR-7a-5p (and other miRNAs w/seed GGAAGAC)	1.098	TargetScan Human	High (predicted)	High predicted	ENSG00000159251.6	ACTC1	-1.058	Actin Cytoskeleton Signaling,Agranulocyte Adhesion and Diapedesis,Agrin Interactions at Neuromuscular Junction,Calcium Signaling,Caveolar-mediated Endocytosis Signaling,Cellular Effects of Sildenafil (Viagra),Clathrin-mediated Endocytosis Signaling,Crosstalk between Dendritic Cells and Natural Killer Cells,Death Receptor Signaling,Dilated Cardiomyopathy Signaling Pathway,EIF2 Signaling,Epithelial…		miRNA762	TGGAAGACTAGTGATTTTGTTGTT	hsa-miR-7-5p	ACTC1	mbs37992	GTGCAAACATTATTGTACATATG	Both miRNA and gene matched	0	0.105128	Mild-Target
hsa-miR-181b-5p	miR-181a-5p (and other miRNAs w/seed ACAUUCA)	1.106	TargetScan Human	High (predicted)	High predicted	ENSG00000184368.14	MAP7D2	-1.665			miRNA53	AACATTCATTGCTGTCGGTGGGT	hsa-miR-181b-5p:hsa-miR-181b:MIMAT0000257_MirBase_miR-181b_microRNA	MAP7D2	mbs15538	AGCACTTCCTGAACTTCTCTATTATCATAGTGACCCTCTGAATAA	Both miRNA and gene matched	0	0.0838125	Mild-Target
hsa-miR-181b-5p	miR-181a-5p (and other miRNAs w/seed ACAUUCA)	1.106	TargetScan Human	High (predicted)	High predicted	ENSG00000185345.17	PRKN	-1.407	BAG2 Signaling Pathway,Mitochondrial Dysfunction,Parkinson's Signaling,Protein Ubiquitination Pathway		miRNA53	AACATTCATTGCTGTCGGTGGGT	hsa-miR-181b-5p:hsa-miR-181b:MIMAT0000257_MirBase_miR-181b_microRNA	PRKN	mbs39162	GTTGAATGTT	Both miRNA and gene matched	0	0.076625	Mild-Target
hsa-miR-210-3p	miR-210-3p (miRNAs w/seed UGUGCGU)	1.125	TargetScan Human	High (predicted)	High predicted	ENSG00000168077.12	SCARA3	-1.173	Phagosome Formation,Role of PKR in Interferon Induction and Antiviral Response		miRNA60	CTGTGCGTGTGACAGCGGCTGA	hsa-miR-210-3p:hsa-miR-210:MIMAT0000267_MirBase_miR-210_microRNA	SCARA3	mbs12974	GCCCTCGAGGGTTCCCAGGCCTCAAAGGCTCAAAGGGCAGCTTTGGA	Both miRNA and gene matched	0	0.0864401	Mild-Target
hsa-miR-222-3p	miR-221-3p (and other miRNAs w/seed GCUACAU)	1.162	TargetScan Human	High (predicted)	High predicted	ENSG00000114113.5	RBP2	-2.353	Acute Phase Response Signaling,RAR Activation,Retinoate Biosynthesis I,Retinoate Biosynthesis II,Retinol Biosynthesis,The Visual Cycle		miRNA66	AGCTACATCTGGCTACTGGGT	hsa-miR-222-3p:hsa-miR-222:MIMAT0000279_MirBase_miR-222_microRNA	RBP2	mbs35075	ATGTCTCTGACTACTGACTGTTC	Both miRNA and gene matched	0	0.102901	Mild-Target
hsa-miR-222-3p	miR-221-3p (and other miRNAs w/seed GCUACAU)	1.162	TargetScan Human	High (predicted)	High predicted	ENSG00000157514.15	TSC22D3	-1.23	Glucocorticoid Receptor Signaling		miRNA66	AGCTACATCTGGCTACTGGGT	hsa-miR-222-3p:hsa-miR-222:MIMAT0000279_MirBase_miR-222_microRNA	TSC22D3	mbs15756	AGCCGCCCAGCCGCCCAGCCCCGCACGAAACCCGGCCAGAGCTTCCTAGCAGCCCGAGCCATGAA	Both miRNA and gene matched	0	0.11772	Strong-Target
hsa-miR-222-3p	miR-221-3p (and other miRNAs w/seed GCUACAU)	1.162	TargetScan Human	High (predicted)	High predicted	ENSG00000185652.10	NTF3	-1.137	Axonal Guidance Signaling,Human Embryonic Stem Cell Pluripotency,Neuroinflammation Signaling Pathway,Neurotrophin/TRK Signaling,Thyroid Cancer Signaling		miRNA66	AGCTACATCTGGCTACTGGGT	hsa-miR-222-3p:hsa-miR-222:MIMAT0000279_MirBase_miR-222_microRNA	NTF3	mbs35966	TGTGTACACCAGTATTT	Both miRNA and gene matched	0	0.0274457	Weak-Target
hsa-miR-222-3p	miR-221-3p (and other miRNAs w/seed GCUACAU)	1.162	TargetScan Human	High (predicted)	High predicted	ENSG00000165272.13	AQP3	-1.015	eNOS Signaling		miRNA66	AGCTACATCTGGCTACTGGGT	hsa-miR-222-3p:hsa-miR-222:MIMAT0000279_MirBase_miR-222_microRNA	AQP3	mbs36465	GGGTTCCCAGATATTCAGGGCAA	Both miRNA and gene matched	0	0.0837735	Mild-Target
hsa-miR-708-5p	miR-708-5p (and other miRNAs w/seed AGGAGCU)	1.165	TargetScan Human	High (predicted)	High predicted	ENSG00000108381.9	ASPA	-2.06			miRNA281	AAGGAGCTTACAATCTAGCTGGG	hsa-miR-708-5p:hsa-miR-708:MIMAT0004926_MirBase_miR-708_microRNA	ASPA	mbs394	AAGCCCACTGTTGAGACCTACTGCTTGGGAAAAAAAAAAATTCCTTTCA	Both miRNA and gene matched	0	0.100106	Mild-Target
hsa-miR-708-5p	miR-708-5p (and other miRNAs w/seed AGGAGCU)	1.165	TargetScan Human	High (predicted)	High predicted	ENSG00000004799.7	PDK4	-2.019	Glucocorticoid Receptor Signaling,Reelin Signaling in Neurons,Senescence Pathway		miRNA281	AAGGAGCTTACAATCTAGCTGGG	hsa-miR-708-5p:hsa-miR-708:MIMAT0004926_MirBase_miR-708_microRNA	PDK4	mbs37998	TTGCCAAA	Both miRNA and gene matched	0	0.121882	Strong-Target
hsa-miR-708-5p	miR-708-5p (and other miRNAs w/seed AGGAGCU)	1.165	TargetScan Human	High (predicted)	High predicted	ENSG00000182175.12	RGMA	-1.711			miRNA281	AAGGAGCTTACAATCTAGCTGGG	hsa-miR-708-5p:hsa-miR-708:MIMAT0004926_MirBase_miR-708_microRNA	RGMA	mbs12845	TAGATGTGGAGGGAGGCGCGGGCTCCGTCCTCTCGGCTTCCCCATGTGTG	Both miRNA and gene matched	0	0.056619	Weak-Target
hsa-miR-708-5p	miR-708-5p (and other miRNAs w/seed AGGAGCU)	1.165	TargetScan Human	High (predicted)	High predicted	ENSG00000053438.8	NNAT	-1.225			miRNA281	AAGGAGCTTACAATCTAGCTGGG	hsa-miR-708-5p:hsa-miR-708:MIMAT0004926_MirBase_miR-708_microRNA	NNAT	mbs36992	CCCAGCTAGATTGTAAGCTCCTG	Both miRNA and gene matched	0	0.0991802	Mild-Target
hsa-miR-19a-3p	miR-19b-3p (and other miRNAs w/seed GUGCAAA)	1.248	TargetScan Human	High (predicted)	High predicted	ENSG00000118432.12	CNR1	-1.677	Breast Cancer Regulation by Stathmin1,cAMP-mediated signaling,Corticotropin Releasing Hormone Signaling,CREB Signaling in Neurons,Endocannabinoid Cancer Inhibition Pathway,Endocannabinoid Developing Neuron Pathway,Endocannabinoid Neuronal Synapse Pathway,G-Protein Coupled Receptor Signaling,Gαi Signaling,Gαs Signaling,Hepatic Fibrosis Signaling Pathway,Reelin Signaling in Neurons		miRNA12	TGTGCAAATCTATGCAAAACTGA	hsa-miR-19a-3p:hsa-miR-19a:rno-miR-19a-3p:MIMAT0000073_MirBase_miR-19a_microRNA	CNR1	mbs37250	CTCCAAAGGGCACATACAAAGT	Both miRNA and gene matched	0	0.108798	Mild-Target
hsa-miR-19a-3p	miR-19b-3p (and other miRNAs w/seed GUGCAAA)	1.248	TargetScan Human	High (predicted)	High predicted	ENSG00000128573.21	FOXP2	-1.613			miRNA12	TGTGCAAATCTATGCAAAACTGA	hsa-miR-19a-3p:hsa-miR-19a:rno-miR-19a-3p:MIMAT0000073_MirBase_miR-19a_microRNA	FOXP2	mbs38594	AACGAAAATTTCCTATGTTTACA	Both miRNA and gene matched	0	0.0881403	Mild-Target
hsa-miR-19a-3p	miR-19b-3p (and other miRNAs w/seed GUGCAAA)	1.248	TargetScan Human	High (predicted)	High predicted	ENSG00000131831.16	RAI2	-1.145			miRNA12	TGTGCAAATCTATGCAAAACTGA	hsa-miR-19a-3p:hsa-miR-19a:rno-miR-19a-3p:MIMAT0000073_MirBase_miR-19a_microRNA	RAI2	mbs14855	GGGCACTCTCGGGCCCCCACCCTGTCAGCCTCCTCCTGGCTAT	Both miRNA and gene matched	0	0.104416	Mild-Target
hsa-miR-93-5p	miR-17-5p (and other miRNAs w/seed AAAGUGC)	1.261	TargetScan Human	High (predicted)	High predicted	ENSG00000182175.12	RGMA	-1.711			miRNA31	CAAAGTGCTGTTCGTGCAGGTAG	hsa-miR-93-5p:hsa-miR-93:MIMAT0000093_MirBase_miR-93_microRNA	RGMA	mbs12845	TAGATGTGGAGGGAGGCGCGGGCTCCGTCCTCTCGGCTTCCCCATGTGTG	Both miRNA and gene matched	0	0.0878568	Mild-Target
hsa-miR-93-5p	miR-17-5p (and other miRNAs w/seed AAAGUGC)	1.261	TargetScan Human	High (predicted)	High predicted	ENSG00000071967.10	CYBRD1	-1.299	Iron homeostasis signaling pathway		miRNA31	CAAAGTGCTGTTCGTGCAGGTAG	hsa-miR-93-5p:hsa-miR-93:MIMAT0000093_MirBase_miR-93_microRNA	CYBRD1	mbs3176	CTTGGCTGGGATGGGAGCGCACTAGAGTTTAACTGGCACCCAGTGCTCATGGTCA	Both miRNA and gene matched	0	0.0676911	Mild-Target
hsa-miR-93-5p	miR-17-5p (and other miRNAs w/seed AAAGUGC)	1.261	TargetScan Human	High (predicted)	High predicted	ENSG00000165410.13	CFL2	-1.074	Actin Cytoskeleton Signaling,Axonal Guidance Signaling,B Cell Receptor Signaling,CCR3 Signaling in Eosinophils,Cdc42 Signaling,Ephrin A Signaling,Ephrin B Signaling,Ephrin Receptor Signaling,Estrogen Receptor Signaling,Germ Cell-Sertoli Cell Junction Signaling,ILK Signaling,Natural Killer Cell Signaling,PAK Signaling,Rac Signaling,RhoA Signaling,RhoGDI Signaling,Role of Tissue Factor in Cancer,Se…		miRNA31	CAAAGTGCTGTTCGTGCAGGTAG	hsa-miR-93-5p:hsa-miR-93:MIMAT0000093_MirBase_miR-93_microRNA	CFL2	mbs195	TCATTTCACCTACTATTTCTGAATATATTTTGCAAATTGAATTGGAATAGGAATTGA	Both miRNA and gene matched	0	0.0955373	Mild-Target
hsa-miR-93-5p	miR-17-5p (and other miRNAs w/seed AAAGUGC)	1.261	TargetScan Human	High (predicted)	High predicted	ENSG00000147852.14	VLDLR	-1.062	FXR/RXR Activation,Reelin Signaling in Neurons,Synaptogenesis Signaling Pathway		miRNA31	CAAAGTGCTGTTCGTGCAGGTAG	hsa-miR-93-5p:hsa-miR-93:MIMAT0000093_MirBase_miR-93_microRNA	VLDLR	mbs36931	TAGAAAGCCATATTC	Both miRNA and gene matched	0	0.128336	Strong-Target
hsa-miR-93-5p	miR-17-5p (and other miRNAs w/seed AAAGUGC)	1.261	TargetScan Human	High (predicted)	High predicted	ENSG00000174136.10	RGMB	-1.001			miRNA31	CAAAGTGCTGTTCGTGCAGGTAG	hsa-miR-93-5p:hsa-miR-93:MIMAT0000093_MirBase_miR-93_microRNA	RGMB	mbs8948	TACCTTCCTGCCCTTTCCCATTGCTACTGATTTGCCACGGTGTGCAGCTTTTA	Both miRNA and gene matched	0	0.224276	Strong-Target
hsa-miR-96-5p	miR-96-5p (and other miRNAs w/seed UUGGCAC)	1.28	TargetScan Human	High (predicted)	High predicted	ENSG00000165449.10	SLC16A9	-1.598			miRNA32	TTTGGCACTAGCACATTTTTGCT	hsa-miR-96-5p:hsa-miR-96:MIMAT0000095_MirBase_miR-96_microRNA	SLC16A9	mbs17788	AAAGAGAGACAAGGGAGAAAAAGACAGCAGGGAAAACCCCGGGGAGGAGAAGG	Both miRNA and gene matched	0	0.126471	Strong-Target
hsa-miR-96-5p	miR-96-5p (and other miRNAs w/seed UUGGCAC)	1.28	TargetScan Human	High (predicted)	High predicted	ENSG00000139910.18	NOVA1	-1.564			miRNA32	TTTGGCACTAGCACATTTTTGCT	hsa-miR-96-5p:hsa-miR-96:MIMAT0000095_MirBase_miR-96_microRNA	NOVA1	mbs38162	TAATGATTGAATGTAGACAGGGA	Both miRNA and gene matched	0	0.0555532	Weak-Target
hsa-miR-96-5p	miR-96-5p (and other miRNAs w/seed UUGGCAC)	1.28	TargetScan Human	High (predicted)	High predicted	ENSG00000126803.9	HSPA2	-1.326	Aldosterone Signaling in Epithelial Cells,BAG2 Signaling Pathway,eNOS Signaling,Glucocorticoid Receptor Signaling,HIF1α Signaling,Huntington's Disease Signaling,Natural Killer Cell Signaling,Protein Ubiquitination Pathway,Role of PKR in Interferon Induction and Antiviral Response,Unfolded protein response		miRNA32	TTTGGCACTAGCACATTTTTGCT	hsa-miR-96-5p:hsa-miR-96:MIMAT0000095_MirBase_miR-96_microRNA	HSPA2	mbs16625	AGTACAAGGGGGAGACCAAGACCTTCTTCCCAGAGGAGATATCC	Both miRNA and gene matched	0	0.0766813	Mild-Target
hsa-miR-96-5p	miR-96-5p (and other miRNAs w/seed UUGGCAC)	1.28	TargetScan Human	High (predicted)	High predicted	ENSG00000128594.6	LRRC4	-1.276			miRNA32	TTTGGCACTAGCACATTTTTGCT	hsa-miR-96-5p:hsa-miR-96:MIMAT0000095_MirBase_miR-96_microRNA	LRRC4	mbs37034	CCATGAATTTGTACTGTGCCAAAA	Both miRNA and gene matched	0	0.0295478	Weak-Target
hsa-miR-96-5p	miR-96-5p (and other miRNAs w/seed UUGGCAC)	1.28	TargetScan Human	High (predicted)	High predicted	ENSG00000137273.3	FOXF2	-1.26			miRNA32	TTTGGCACTAGCACATTTTTGCT	hsa-miR-96-5p:hsa-miR-96:MIMAT0000095_MirBase_miR-96_microRNA	FOXF2	mbs38284	AAAGGAGGATATATTTGCACTTA	Both miRNA and gene matched	0	0.454663	Strong-Target
hsa-miR-96-5p	miR-96-5p (and other miRNAs w/seed UUGGCAC)	1.28	TargetScan Human	High (predicted)	High predicted	ENSG00000140416.18	TPM1	-1.042	Calcium Signaling,Dilated Cardiomyopathy Signaling Pathway		miRNA32	TTTGGCACTAGCACATTTTTGCT	hsa-miR-96-5p:hsa-miR-96:MIMAT0000095_MirBase_miR-96_microRNA	TPM1	mbs34060	TCAAATAAACACTGTGTAAGCT	Both miRNA and gene matched	0	0.0875727	Mild-Target
hsa-miR-142-3p	miR-142-3p (and other miRNAs w/seed GUAGUGU)	1.371	TargetScan Human	High (predicted)	High predicted	ENSG00000065534.17	MYLK	-1.367	Actin Cytoskeleton Signaling,Adrenomedullin signaling pathway,Apelin Cardiomyocyte Signaling Pathway,CCR3 Signaling in Eosinophils,Cdc42 Signaling,Cellular Effects of Sildenafil (Viagra),Hepatic Fibrosis Signaling Pathway,Integrin Signaling,PAK Signaling,Protein Kinase A Signaling,Regulation of Actin-based Motility by Rho,RhoA Signaling,Signaling by Rho Family GTPases,Thrombin Signaling,Tight Jun…		miRNA649	TGTAGTGTTTCCTACTTTATGGA	hsa-miR-142-3p	MYLK	mbs39224	AGTTTCAAACTGCCAGTATTT	Both miRNA and gene matched	0	0.0997757	Mild-Target
hsa-miR-142-3p	miR-142-3p (and other miRNAs w/seed GUAGUGU)	1.371	TargetScan Human	High (predicted)	High predicted	ENSG00000165410.13	CFL2	-1.074	Actin Cytoskeleton Signaling,Axonal Guidance Signaling,B Cell Receptor Signaling,CCR3 Signaling in Eosinophils,Cdc42 Signaling,Ephrin A Signaling,Ephrin B Signaling,Ephrin Receptor Signaling,Estrogen Receptor Signaling,Germ Cell-Sertoli Cell Junction Signaling,ILK Signaling,Natural Killer Cell Signaling,PAK Signaling,Rac Signaling,RhoA Signaling,RhoGDI Signaling,Role of Tissue Factor in Cancer,Se…		miRNA649	TGTAGTGTTTCCTACTTTATGGA	hsa-miR-142-3p	CFL2	mbs5052	AAGTGTAGGAGTTTTATGTTTACCATGTGAGTCCTGCAACACTAAA	Both miRNA and gene matched	0	0.077887	Mild-Target
hsa-miR-552-3p	miR-3097-5p (and other miRNAs w/seed ACAGGUG)	1.379	TargetScan Human	High (predicted)	High predicted	ENSG00000182175.12	RGMA	-1.711			miRNA1084	AACAGGTGACTGGTTAGACAA	hsa-miR-552-3p	RGMA	mbs12845	TAGATGTGGAGGGAGGCGCGGGCTCCGTCCTCTCGGCTTCCCCATGTGTG	Both miRNA and gene matched	0	0.102476	Mild-Target
hsa-miR-192-3p	miR-192-3p (miRNAs w/seed UGCCAAU)	1.391	TargetScan Human	High (predicted)	High predicted	ENSG00000152137.5	HSPB8	-2.171	Aldosterone Signaling in Epithelial Cells,NRF2-mediated Oxidative Stress Response,Protein Ubiquitination Pathway		miRNA1052	CTGCCAATTCCATAGGTCACAG	hsa-miR-192-3p	HSPB8	mbs17034	CGGATTCTCCGGGGCTGGTTCATCACCTCCGAATATTCCTGTGACAGGA	Both miRNA and gene matched	0	0.0894813	Mild-Target
hsa-miR-192-3p	miR-192-3p (miRNAs w/seed UGCCAAU)	1.391	TargetScan Human	High (predicted)	High predicted	ENSG00000198846.5	TOX	-1.117			miRNA1052	CTGCCAATTCCATAGGTCACAG	hsa-miR-192-3p	TOX	mbs36864	TTTACTTCATTTTTAAAACAACTGACTGAT	Both miRNA and gene matched	0	0.0458145	Weak-Target
hsa-miR-21-3p	miR-122b-3p (and other miRNAs w/seed AACACCA)	1.465	TargetScan Human	High (predicted)	High predicted	ENSG00000135447.15	PPP1R1A	-2.818	3-phosphoinositide Biosynthesis,3-phosphoinositide Degradation,Cardiac β-adrenergic Signaling,D-myo-inositol (1,4,5,6)-Tetrakisphosphate Biosynthesis,D-myo-inositol (3,4,5,6)-tetrakisphosphate Biosynthesis,D-myo-inositol-5-phosphate Metabolism,Superpathway of Inositol Phosphate Compounds,Synaptic Long Term Potentiation		miRNA201	CAACACCAGTCGATGGGCTGT	hsa-miR-21-3p:MIMAT0004494_MirBase_miR-21*_microRNA	PPP1R1A	mbs15097	CCAGTGACCAGTCATCCCCAGAGATAGATGAAGACCGGATCCCCAACCCACATCTCAAGTCCACTTTGGCAA	Both miRNA and gene matched	0	0.051613	Weak-Target
hsa-miR-21-3p	miR-122b-3p (and other miRNAs w/seed AACACCA)	1.465	TargetScan Human	High (predicted)	High predicted	ENSG00000144891.16	AGTR1	-2.283	Apelin Cardiac Fibroblast Signaling Pathway,Breast Cancer Regulation by Stathmin1,cAMP-mediated signaling,Cardiac Hypertrophy Signaling (Enhanced),Coronavirus Pathogenesis Pathway,CREB Signaling in Neurons,G-Protein Coupled Receptor Signaling,Gαi Signaling,Gαq Signaling,Hepatic Fibrosis / Hepatic Stellate Cell Activation,Hepatic Fibrosis Signaling Pathway,p70S6K Signaling,Renin-Angiotensin Signal…		miRNA201	CAACACCAGTCGATGGGCTGT	hsa-miR-21-3p:MIMAT0004494_MirBase_miR-21*_microRNA	AGTR1	mbs37713	TTTGTGGTAAAAAGATTATATAT	Both miRNA and gene matched	0	0.103654	Mild-Target
hsa-miR-105-5p	miR-105-5p (and other miRNAs w/seed CAAAUGC)	1.469	TargetScan Human	High (predicted)	High predicted	ENSG00000128573.21	FOXP2	-1.613			miRNA794	TCAAATGCTCAGACTCCTGTGGT	hsa-miR-105-5p	FOXP2	mbs38594	AACGAAAATTTCCTATGTTTACA	Both miRNA and gene matched	0	0.0558991	Weak-Target
hsa-miR-18a-5p	miR-18a-5p (and other miRNAs w/seed AAGGUGC)	1.471	TargetScan Human	High (predicted)	High predicted	ENSG00000141639.10	MAPK4	-2.573	Adrenomedullin signaling pathway,Apelin Adipocyte Signaling Pathway,Apelin Cardiomyocyte Signaling Pathway,CDK5 Signaling,Endocannabinoid Developing Neuron Pathway,Endocannabinoid Neuronal Synapse Pathway,Endothelin-1 Signaling,Inhibition of ARE-Mediated mRNA Degradation Pathway,Neuroinflammation Signaling Pathway,Opioid Signaling Pathway,Senescence Pathway,Sirtuin Signaling Pathway		miRNA11	TAAGGTGCATCTAGTGCAGATAG	hsa-miR-18a-5p:hsa-miR-18a:MIMAT0000072_MirBase_miR-18a_microRNA	MAPK4	mbs36475	GGCAGAACACGTGAAGGATCCGA	Both miRNA and gene matched	0	0.474624	Strong-Target
hsa-miR-18a-5p	miR-18a-5p (and other miRNAs w/seed AAGGUGC)	1.471	TargetScan Human	High (predicted)	High predicted	ENSG00000133169.5	BEX1	-2.15	BEX2 Signaling Pathway		miRNA11	TAAGGTGCATCTAGTGCAGATAG	hsa-miR-18a-5p:hsa-miR-18a:MIMAT0000072_MirBase_miR-18a_microRNA	BEX1	mbs6571	CATGTTCATGATGTGCCCTTGTTGTAAACCTTTACCTGTCACTTGTTTACGTGGGT	Both miRNA and gene matched	0	0.0747223	Mild-Target
hsa-miR-18a-5p	miR-18a-5p (and other miRNAs w/seed AAGGUGC)	1.471	TargetScan Human	High (predicted)	High predicted	ENSG00000146122.15	DAAM2	-1.203			miRNA11	TAAGGTGCATCTAGTGCAGATAG	hsa-miR-18a-5p:hsa-miR-18a:MIMAT0000072_MirBase_miR-18a_microRNA	DAAM2	mbs36758	TGGGGGCAAAC	Both miRNA and gene matched	0	0.0816249	Mild-Target
hsa-miR-18a-5p	miR-18a-5p (and other miRNAs w/seed AAGGUGC)	1.471	TargetScan Human	High (predicted)	High predicted	ENSG00000165272.13	AQP3	-1.015	eNOS Signaling		miRNA11	TAAGGTGCATCTAGTGCAGATAG	hsa-miR-18a-5p:hsa-miR-18a:MIMAT0000072_MirBase_miR-18a_microRNA	AQP3	mbs36465	GGGTTCCCAGATATTCAGGGCAA	Both miRNA and gene matched	0	0.483041	Strong-Target
hsa-miR-182-5p	miR-182-5p (and other miRNAs w/seed UUGGCAA)	1.582	TargetScan Human	High (predicted)	High predicted	ENSG00000171246.5	NPTX1	-2.246			miRNA55	TTTGGCAATGGTAGAACTCACACT	ptr-miR-182:hsa-miR-182-5p:hsa-miR-182:MIMAT0000259_MirBase_miR-182_microRNA	NPTX1	mbs13391	AGCTGGGAGCCAGCAAGAGAGCTTGGAGTCGCCTCTCTAGACCAGATCTAGCCCC	Both miRNA and gene matched	0	0.08024	Mild-Target
hsa-miR-182-5p	miR-182-5p (and other miRNAs w/seed UUGGCAA)	1.582	TargetScan Human	High (predicted)	High predicted	ENSG00000106772.16	PRUNE2	-1.6			miRNA55	TTTGGCAATGGTAGAACTCACACT	ptr-miR-182:hsa-miR-182-5p:hsa-miR-182:MIMAT0000259_MirBase_miR-182_microRNA	PRUNE2	mbs14258	AGGCCATAAACTCAGCTCCAGAGGTTACCTTTTAAGTGCCAAGAACTCAAGTGCAAGG	Both miRNA and gene matched	0	0.0946684	Mild-Target
hsa-miR-182-5p	miR-182-5p (and other miRNAs w/seed UUGGCAA)	1.582	TargetScan Human	High (predicted)	High predicted	ENSG00000137273.3	FOXF2	-1.26			miRNA55	TTTGGCAATGGTAGAACTCACACT	ptr-miR-182:hsa-miR-182-5p:hsa-miR-182:MIMAT0000259_MirBase_miR-182_microRNA	FOXF2	mbs38284	AAAGGAGGATATATTTGCACTTA	Both miRNA and gene matched	0	0.0873829	Mild-Target
hsa-miR-182-5p	miR-182-5p (and other miRNAs w/seed UUGGCAA)	1.582	TargetScan Human	High (predicted)	High predicted	ENSG00000147852.14	VLDLR	-1.062	FXR/RXR Activation,Reelin Signaling in Neurons,Synaptogenesis Signaling Pathway		miRNA55	TTTGGCAATGGTAGAACTCACACT	ptr-miR-182:hsa-miR-182-5p:hsa-miR-182:MIMAT0000259_MirBase_miR-182_microRNA	VLDLR	mbs36931	TAGAAAGCCATATTC	Both miRNA and gene matched	0	0.0374932	Weak-Target
hsa-miR-21-5p	miR-21-5p (and other miRNAs w/seed AGCUUAU)	1.705	TargetScan Human	High (predicted)	High predicted	ENSG00000185652.10	NTF3	-1.137	Axonal Guidance Signaling,Human Embryonic Stem Cell Pluripotency,Neuroinflammation Signaling Pathway,Neurotrophin/TRK Signaling,Thyroid Cancer Signaling		miRNA15	TAGCTTATCAGACTGATGTTGA	hsa-miR-21-5p:hsa-miR-21:rno-miR-21-5p:MIMAT0000076_MirBase_miR-21_microRNA	NTF3	mbs35966	TGTGTACACCAGTATTT	Both miRNA and gene matched	0	0.099535	Mild-Target
hsa-miR-146b-5p	miR-146a-5p (and other miRNAs w/seed GAGAACU)	1.719	TargetScan Human	High (predicted)	High predicted	ENSG00000046653.13	GPM6B	-1.61			miRNA834	TGAGAACTGAATTCCATAGGCTG	hsa-miR-146b-5p	GPM6B	mbs245	TTCCAGATCCACTTCCTCATGATACTGTCTTCTAACTGGGCTTACTTA	Both miRNA and gene matched	0	0.0931957	Mild-Target
hsa-miR-146b-5p	miR-146a-5p (and other miRNAs w/seed GAGAACU)	1.719	TargetScan Human	High (predicted)	High predicted	ENSG00000147255.16	IGSF1	-1.062			miRNA834	TGAGAACTGAATTCCATAGGCTG	hsa-miR-146b-5p	IGSF1	mbs14151	GAATCTCAGGTGCCAAGGGCCAATCTATGGAATGACCTTTGCTCT	Both miRNA and gene matched	0	0.102727	Mild-Target
hsa-miR-194-3p	miR-194-3p (and other miRNAs w/seed CAGUGGG)	1.747	TargetScan Human	High (predicted)	High predicted	ENSG00000100321.13	SYNGR1	-1.475			miRNA1217	CCAGTGGGGCTGCTGTTATCTG	hsa-miR-194-3p	SYNGR1	mbs17514	AGAGGACCCCAGCCAGCTGTGTGACAGCTGGTTGTTGCTGACTTCAT	Both miRNA and gene matched	0	0.0638578	Weak-Target
hsa-miR-200a-3p	miR-141-3p (and other miRNAs w/seed AACACUG)	1.835	TargetScan Human	High (predicted)	High predicted	ENSG00000147655.9	RSPO2	-2.544			miRNA753	TAACACTGTCTGGTAACGATGT	hsa-miR-200a-3p	RSPO2	mbs14480	ATAATGGTTGTGGATTTTGAAACAAAGCAAGGTAAAGCCTTTTTTTT	Both miRNA and gene matched	0	0.057168	Weak-Target
hsa-miR-200a-3p	miR-141-3p (and other miRNAs w/seed AACACUG)	1.835	TargetScan Human	High (predicted)	High predicted	ENSG00000135333.12	EPHA7	-1.846	Axonal Guidance Signaling,Ephrin A Signaling,Ephrin Receptor Signaling,Synaptogenesis Signaling Pathway		miRNA753	TAACACTGTCTGGTAACGATGT	hsa-miR-200a-3p	EPHA7	mbs13586	AGAGGATGATCCAGAAGCTGTCTATACAACTACTGGTGGAAAAATTCCAG	Both miRNA and gene matched	0	0.166167	Strong-Target
hsa-miR-200a-3p	miR-141-3p (and other miRNAs w/seed AACACUG)	1.835	TargetScan Human	High (predicted)	High predicted	ENSG00000112320.10	SOBP	-1.044			miRNA753	TAACACTGTCTGGTAACGATGT	hsa-miR-200a-3p	SOBP	mbs9927	CCCAATGCTTCAGAGTCATCTCTGTCCTGCCCGGGATGCACTTTTAAATGAAGAGTTAGAATATTTTATT	Both miRNA and gene matched	0	0.0641685	Weak-Target
hsa-miR-183-5p	miR-183-5p (miRNAs w/seed AUGGCAC)	1.861	TargetScan Human	High (predicted)	High predicted	ENSG00000140416.18	TPM1	-1.042	Calcium Signaling,Dilated Cardiomyopathy Signaling Pathway		miRNA57	TATGGCACTGGTAGAATTCACT	hsa-miR-183:hsa-miR-183-5p:MIMAT0000261_MirBase_miR-183_microRNA	TPM1	mbs34060	TCAAATAAACACTGTGTAAGCT	Both miRNA and gene matched	0	0.160477	Strong-Target
hsa-miR-200b-3p	miR-200b-3p (and other miRNAs w/seed AAUACUG)	1.889	TargetScan Human	High (predicted)	High predicted	ENSG00000139910.18	NOVA1	-1.564			miRNA68	TAATACTGCCTGGTAATGATGA	hsa-miR-200b-3p:hsa-miR-200b:MIMAT0000318_MirBase_miR-200b_microRNA	NOVA1	mbs38162	TAATGATTGAATGTAGACAGGGA	Both miRNA and gene matched	0	0.120004	Strong-Target
hsa-miR-200b-3p	miR-200b-3p (and other miRNAs w/seed AAUACUG)	1.889	TargetScan Human	High (predicted)	High predicted	ENSG00000137094.13	DNAJB5	-1.399	Aldosterone Signaling in Epithelial Cells,NRF2-mediated Oxidative Stress Response,Protein Ubiquitination Pathway,Unfolded protein response		miRNA68	TAATACTGCCTGGTAATGATGA	hsa-miR-200b-3p:hsa-miR-200b:MIMAT0000318_MirBase_miR-200b_microRNA	DNAJB5	mbs8389	AGCATGTCCTCCTCCCCTCAGCTTTGCTAATACCAGTCCCCTCCCTTCCCTTT	Both miRNA and gene matched	0	0.0766668	Mild-Target
hsa-miR-200b-3p	miR-200b-3p (and other miRNAs w/seed AAUACUG)	1.889	TargetScan Human	High (predicted)	High predicted	ENSG00000132639.11	SNAP25	-1.213	Huntington's Disease Signaling,Insulin Secretion Signaling Pathway,Phagosome Maturation,Synaptogenesis Signaling Pathway,Tight Junction Signaling		miRNA68	TAATACTGCCTGGTAATGATGA	hsa-miR-200b-3p:hsa-miR-200b:MIMAT0000318_MirBase_miR-200b_microRNA	SNAP25	mbs37038	TGCTGCA	Both miRNA and gene matched	0	0.0856317	Mild-Target
hsa-miR-200b-3p	miR-200b-3p (and other miRNAs w/seed AAUACUG)	1.889	TargetScan Human	High (predicted)	High predicted	ENSG00000185652.10	NTF3	-1.137	Axonal Guidance Signaling,Human Embryonic Stem Cell Pluripotency,Neuroinflammation Signaling Pathway,Neurotrophin/TRK Signaling,Thyroid Cancer Signaling		miRNA68	TAATACTGCCTGGTAATGATGA	hsa-miR-200b-3p:hsa-miR-200b:MIMAT0000318_MirBase_miR-200b_microRNA	NTF3	mbs35966	TGTGTACACCAGTATTT	Both miRNA and gene matched	0	0.0385663	Weak-Target
hsa-miR-200b-3p	miR-200b-3p (and other miRNAs w/seed AAUACUG)	1.889	TargetScan Human	High (predicted)	High predicted	ENSG00000198121.12	LPAR1	-1.135	Breast Cancer Regulation by Stathmin1,cAMP-mediated signaling,CREB Signaling in Neurons,eNOS Signaling,G-Protein Coupled Receptor Signaling,Gap Junction Signaling,Gα12/13 Signaling,Gαi Signaling,RhoA Signaling		miRNA68	TAATACTGCCTGGTAATGATGA	hsa-miR-200b-3p:hsa-miR-200b:MIMAT0000318_MirBase_miR-200b_microRNA	LPAR1	mbs36094	AACACTAACCAATGACAGTATTT	Both miRNA and gene matched	0	0.120115	Strong-Target
hsa-miR-200b-3p	miR-200b-3p (and other miRNAs w/seed AAUACUG)	1.889	TargetScan Human	High (predicted)	High predicted	ENSG00000165410.13	CFL2	-1.074	Actin Cytoskeleton Signaling,Axonal Guidance Signaling,B Cell Receptor Signaling,CCR3 Signaling in Eosinophils,Cdc42 Signaling,Ephrin A Signaling,Ephrin B Signaling,Ephrin Receptor Signaling,Estrogen Receptor Signaling,Germ Cell-Sertoli Cell Junction Signaling,ILK Signaling,Natural Killer Cell Signaling,PAK Signaling,Rac Signaling,RhoA Signaling,RhoGDI Signaling,Role of Tissue Factor in Cancer,Se…		miRNA68	TAATACTGCCTGGTAATGATGA	hsa-miR-200b-3p:hsa-miR-200b:MIMAT0000318_MirBase_miR-200b_microRNA	CFL2	mbs5052	AAGTGTAGGAGTTTTATGTTTACCATGTGAGTCCTGCAACACTAAA	Both miRNA and gene matched	0	0.117556	Strong-Target
hsa-miR-194-5p	miR-194-5p (miRNAs w/seed GUAACAG)	2.054	TargetScan Human	High (predicted)	High predicted	ENSG00000156298.11	TSPAN7	-1.256	Integrin Signaling		miRNA97	TGTAACAGCAACTCCATGTGGA	hsa-miR-194-5p:hsa-miR-194:MIMAT0000460_MirBase_miR-194_microRNA	TSPAN7	mbs15793	GCACGCGCCCCCGCCCCGCGCCGCCCCGCCCCGCCCCGCCTCT	Both miRNA and gene matched	0	0.174043	Strong-Target
hsa-miR-194-5p	miR-194-5p (miRNAs w/seed GUAACAG)	2.054	TargetScan Human	High (predicted)	High predicted	ENSG00000165410.13	CFL2	-1.074	Actin Cytoskeleton Signaling,Axonal Guidance Signaling,B Cell Receptor Signaling,CCR3 Signaling in Eosinophils,Cdc42 Signaling,Ephrin A Signaling,Ephrin B Signaling,Ephrin Receptor Signaling,Estrogen Receptor Signaling,Germ Cell-Sertoli Cell Junction Signaling,ILK Signaling,Natural Killer Cell Signaling,PAK Signaling,Rac Signaling,RhoA Signaling,RhoGDI Signaling,Role of Tissue Factor in Cancer,Se…		miRNA97	TGTAACAGCAACTCCATGTGGA	hsa-miR-194-5p:hsa-miR-194:MIMAT0000460_MirBase_miR-194_microRNA	CFL2	mbs195	TCATTTCACCTACTATTTCTGAATATATTTTGCAAATTGAATTGGAATAGGAATTGA	Both miRNA and gene matched	0	0.0844151	Mild-Target
hsa-miR-135b-5p	miR-135a-5p (and other miRNAs w/seed AUGGCUU)	2.111	TargetScan Human	High (predicted)	High predicted	ENSG00000198576.3	ARC	-2.144			miRNA506	TATGGCTTTTCATTCCTATGTGA	hsa-miR-135b-5p:hsa-miR-135b	ARC	mbs36535	GACGGGACCTGGGCTCTCTCCA	Both miRNA and gene matched	0	0.241269	Strong-Target
hsa-miR-135b-5p	miR-135a-5p (and other miRNAs w/seed AUGGCUU)	2.111	TargetScan Human	High (predicted)	High predicted	ENSG00000104177.16	MYEF2	-1.045			miRNA506	TATGGCTTTTCATTCCTATGTGA	hsa-miR-135b-5p:hsa-miR-135b	MYEF2	mbs3354	GTAATTTGCAGGCCGGTAGACTTGGTTCCACAATTTTTGTTGCCAATCTTGACTTCAAAGTTGGTTGGA	Both miRNA and gene matched	0	0.11736	Strong-Target
hsa-miR-135b-5p	miR-135a-5p (and other miRNAs w/seed AUGGCUU)	2.111	TargetScan Human	High (predicted)	High predicted	ENSG00000151623.13	NR3C2	-1.017	Aldosterone Signaling in Epithelial Cells,Glucocorticoid Receptor Signaling,IL-4 Signaling		miRNA506	TATGGCTTTTCATTCCTATGTGA	hsa-miR-135b-5p:hsa-miR-135b	NR3C2	mbs39807	GAAAAAAAAATTCCATGCACTC	Both miRNA and gene matched	0	0.0713394	Mild-Target
hsa-miR-196a-5p	miR-196a-5p (and other miRNAs w/seed AGGUAGU)	3.289	TargetScan Human	High (predicted)	High predicted	ENSG00000160307.8	S100B	-1.716	Neuroinflammation Signaling Pathway		miRNA41	TAGGTAGTTTCATGTTGTTGGG	hsa-miR-196a-5p:hsa-miR-196a:MIMAT0000226_MirBase_miR-196a_microRNA	S100B	mbs33807	TTTTTTTTTTAACCGATTTCAGATGGTGCTA	Both miRNA and gene matched	0	0.0424526	Weak-Target
hsa-miR-196a-5p	miR-196a-5p (and other miRNAs w/seed AGGUAGU)	3.289	TargetScan Human	High (predicted)	High predicted	ENSG00000166402.7	TUB	-1.164	G Protein Signaling Mediated by Tubby		miRNA41	TAGGTAGTTTCATGTTGTTGGG	hsa-miR-196a-5p:hsa-miR-196a:MIMAT0000226_MirBase_miR-196a_microRNA	TUB	mbs8535	ATTGCCCTGTCCAGCTTCGACAGCAAGCTGGCGTGCGAGTAGAGGCC	Both miRNA and gene matched	0	0.106834	Mild-Target
hsa-miR-196a-5p	miR-196a-5p (and other miRNAs w/seed AGGUAGU)	3.289	TargetScan Human	High (predicted)	High predicted	ENSG00000106853.15	PTGR1	-1.164	Acetone Degradation I (to Methylglyoxal),Methylglyoxal Degradation III,Stearate Biosynthesis I (Animals)		miRNA41	TAGGTAGTTTCATGTTGTTGGG	hsa-miR-196a-5p:hsa-miR-196a:MIMAT0000226_MirBase_miR-196a_microRNA	PTGR1	mbs39567	CCATTT	Both miRNA and gene matched	0	0.45274	Strong-Target

## Sheet: ESCA
IPA results											MINT-RULS results
ID	Symbol	Expr Log Ratio	Source	Confidence	Confidence_new	ID	Symbol	Expr Log Ratio	Pathway		miRNA_internalID	miRNA_seq	miRNA_name	Target_gene	miTS_ID	miTS_seq	Matching info	Original_val	Pred_Val_norm	Class
hsa-miR-204-5p	miR-204-5p (and other miRNAs w/seed UCCCUUU)	-2.007	miRecords	Experimentally Observed	Experimentally Observed	ENSG00000090776.5	EFNB1	1.058	Axonal Guidance Signaling,Ephrin B Signaling,Ephrin Receptor Signaling,PCP pathway,Synaptogenesis Signaling Pathway		miRNA59	TTCCCTTTGTCATCCTATGCCT	hsa-miR-204-5p:MIMAT0000265_MirBase_miR-204_microRNA	EFNB1	mbs4068	CATTTGTGTAAATACTAGTCTTTTTGGAAAAAAAATAATGTAAA	Both miRNA and gene matched	0	0.0607606	Weak-Target
hsa-miR-204-5p	miR-204-5p (and other miRNAs w/seed UCCCUUU)	-2.007	miRecords	Experimentally Observed	Experimentally Observed	ENSG00000101224.16	CDC25B	1.514	3-phosphoinositide Biosynthesis,3-phosphoinositide Degradation,Cell Cycle: G2/M DNA Damage Checkpoint Regulation,D-myo-inositol (1,4,5,6)-Tetrakisphosphate Biosynthesis,D-myo-inositol (3,4,5,6)-tetrakisphosphate Biosynthesis,D-myo-inositol-5-phosphate Metabolism,Mitotic Roles of Polo-Like Kinase,Molecular Mechanisms of Cancer,p38 MAPK Signaling,Protein Kinase A Signaling,Senescence Pathway,Superp…		miRNA59	TTCCCTTTGTCATCCTATGCCT	hsa-miR-204-5p:MIMAT0000265_MirBase_miR-204_microRNA	CDC25B	mbs15856	CCGGCGTCCCTCGCCCCCCGCCCTCCCCGCATCCCTCTCCTCCCTCGCGCCTGGCCCT	Both miRNA and gene matched	0	0.116659	Strong-Target
hsa-miR-204-5p	miR-204-5p (and other miRNAs w/seed UCCCUUU)	-2.007	miRecords	Experimentally Observed	Experimentally Observed	ENSG00000100985.7	MMP9	1.973	Agranulocyte Adhesion and Diapedesis,Airway Inflammation in Asthma,Airway Pathology in Chronic Obstructive Pulmonary Disease,Atherosclerosis Signaling,Axonal Guidance Signaling,Bladder Cancer Signaling,Breast Cancer Regulation by Stathmin1,Colorectal Cancer Metastasis Signaling,Estrogen Receptor Signaling,Glioma Invasiveness Signaling,Glucocorticoid Receptor Signaling,Granulocyte Adhesion and Dia…		miRNA59	TTCCCTTTGTCATCCTATGCCT	hsa-miR-204-5p:MIMAT0000265_MirBase_miR-204_microRNA	MMP9	mbs37421	TCCGAGGGAAAGGTGCTAGCTGGCC	Both miRNA and gene matched	0	0.12026	Strong-Target
hsa-miR-204-5p	miR-204-5p (and other miRNAs w/seed UCCCUUU)	-2.007	miRecords	Experimentally Observed	Experimentally Observed	ENSG00000178999.11	AURKB	2.043	Breast Cancer Regulation by Stathmin1,Kinetochore Metaphase Signaling Pathway		miRNA59	TTCCCTTTGTCATCCTATGCCT	hsa-miR-204-5p:MIMAT0000265_MirBase_miR-204_microRNA	AURKB	mbs34861	CGTGTGTTTGTATGTCTGTGTA	Both miRNA and gene matched	0	0.0918552	Mild-Target
hsa-miR-204-5p	miR-204-5p (and other miRNAs w/seed UCCCUUU)	-2.007	miRecords	Experimentally Observed	Experimentally Observed	ENSG00000149968.10	MMP3	3.029	Agranulocyte Adhesion and Diapedesis,Atherosclerosis Signaling,Axonal Guidance Signaling,Bladder Cancer Signaling,Colorectal Cancer Metastasis Signaling,Estrogen Receptor Signaling,Glucocorticoid Receptor Signaling,Granulocyte Adhesion and Diapedesis,HIF1α Signaling,HOTAIR Regulatory Pathway,IL-17 Signaling,Inhibition of Matrix Metalloproteases,Leukocyte Extravasation Signaling,Neuroinflammation …		miRNA59	TTCCCTTTGTCATCCTATGCCT	hsa-miR-204-5p:MIMAT0000265_MirBase_miR-204_microRNA	MMP3	mbs39734	GAAGGCACAATATGGGCACTTTA	Both miRNA and gene matched	0	0.0928756	Mild-Target
hsa-miR-1-3p	miR-1-3p (and other miRNAs w/seed GGAAUGU)	-1.435	miRecords	Experimentally Observed	Experimentally Observed	ENSG00000074181.7	NOTCH3	1.208	Epithelial Adherens Junction Signaling,Notch Signaling,Regulation of the Epithelial-Mesenchymal Transition Pathway,Th1 and Th2 Activation Pathway,Th1 Pathway,Th2 Pathway		miRNA71	TGGAATGTAAAGAAGTATGTAT	hsa-miR-1-3p:MIMAT0000416_MirBase_miR-1_microRNA	NOTCH3	mbs34210	CCCTCACTTCACTGCATTCCA	Both miRNA and gene matched	0	0.0900987	Mild-Target
hsa-miR-1-3p	miR-1-3p (and other miRNAs w/seed GGAAUGU)	-1.435	TarBase	Experimentally Observed	Experimentally Observed	ENSG00000276043.3	UHRF1	1.551			miRNA71	TGGAATGTAAAGAAGTATGTAT	hsa-miR-1-3p:MIMAT0000416_MirBase_miR-1_microRNA	UHRF1	mbs5353	AGAGGCTGTTCTACAGGGGCAAACAGATGGAGGACGGCCATACCC	Both miRNA and gene matched	0	0.598525	Strong-Target
hsa-miR-1-3p	miR-1-3p (and other miRNAs w/seed GGAAUGU)	-1.435	TarBase,miRecords	Experimentally Observed	Experimentally Observed	ENSG00000206075.12	SERPINB5	2.66	p53 Signaling		miRNA71	TGGAATGTAAAGAAGTATGTAT	hsa-miR-1-3p:MIMAT0000416_MirBase_miR-1_microRNA	SERPINB5	mbs34422	TGTAAAGTTGGTTGGATAAGCTA	Both miRNA and gene matched	0	0.164731	Strong-Target
hsa-miR-139-5p	miR-139-5p (miRNAs w/seed CUACAGU)	-1.122	Ingenuity Expert Findings	Experimentally Observed	Experimentally Observed	ENSG00000198901.12	PRC1	1.428	Mitotic Roles of Polo-Like Kinase		miRNA906	TCTACAGTGCACGTGTCTCCAGT	hsa-miR-139-5p	PRC1	mbs17894	AAAATGAAGCAGTGTGTGAGGGGCTGCGTACTCAAATCCGAGAGCTC	Both miRNA and gene matched	0	0.0794596	Mild-Target
hsa-miR-148a-3p	miR-148a-3p (and other miRNAs w/seed CAGUGCA)	-1.103	TarBase,miRecords	Experimentally Observed	Experimentally Observed	ENSG00000088305.17	DNMT3B	1.407	DNA Methylation and Transcriptional Repression Signaling,HOTAIR Regulatory Pathway		miRNA44	TCAGTGCACTACAGAACTTTGT	hsa-miR-148a-3p:hsa-miR-148a:MIMAT0000243_MirBase_miR-148a_microRNA	DNMT3B	mbs33838	CTTTACCTAATTACAGGTGCTATT	Both miRNA and gene matched	0	0.471545	Strong-Target
hsa-miR-148a-3p	miR-148a-3p (and other miRNAs w/seed CAGUGCA)	-1.103	Ingenuity Expert Findings	Experimentally Observed	Experimentally Observed	ENSG00000228630.4	HOTAIR	4.709	HOTAIR Regulatory Pathway		miRNA44	TCAGTGCACTACAGAACTTTGT	hsa-miR-148a-3p:hsa-miR-148a:MIMAT0000243_MirBase_miR-148a_microRNA	HOTAIR	mbs37220	CCGCCCGCAGATGTGCCTTG	Both miRNA and gene matched	0	0.113957	Strong-Target
hsa-miR-30a-5p	miR-30c-5p (and other miRNAs w/seed GUAAACA)	-1.03	TarBase	Experimentally Observed	Experimentally Observed	ENSG00000176619.9	LMNB2	1.029	Granzyme B Signaling,Mechanisms of Viral Exit from Host Cells		miRNA25	TGTAAACATCCTCGACTGGAAG	hsa-miR-30a-5p:hsa-miR-30a:MIMAT0000087_MirBase_miR-30a_microRNA	LMNB2	mbs11905	AAATTGGAAGCCCAGGGCCAGGACCCGGAGGTTTAGAAGATGCTTGGGCT	Both miRNA and gene matched	0	0.667496	Strong-Target
hsa-miR-30a-5p	miR-30c-5p (and other miRNAs w/seed GUAAACA)	-1.03	TarBase	Experimentally Observed	Experimentally Observed	ENSG00000114251.12	WNT5A	1.075	Adipogenesis pathway,Axonal Guidance Signaling,Basal Cell Carcinoma Signaling,Cardiac Hypertrophy Signaling (Enhanced),Colorectal Cancer Metastasis Signaling,Factors Promoting Cardiogenesis in Vertebrates,Glioblastoma Multiforme Signaling,Hepatic Fibrosis Signaling Pathway,HOTAIR Regulatory Pathway,Human Embryonic Stem Cell Pluripotency,Molecular Mechanisms of Cancer,Ovarian Cancer Signaling,PCP …		miRNA25	TGTAAACATCCTCGACTGGAAG	hsa-miR-30a-5p:hsa-miR-30a:MIMAT0000087_MirBase_miR-30a_microRNA	WNT5A	mbs36891	GTGGTTTATTATTAATATTATAA	Both miRNA and gene matched	0	0.0661398	Mild-Target
hsa-miR-30a-5p	miR-30c-5p (and other miRNAs w/seed GUAAACA)	-1.03	Ingenuity Expert Findings	Experimentally Observed	Experimentally Observed	ENSG00000113140.9	SPARC	1.136			miRNA25	TGTAAACATCCTCGACTGGAAG	hsa-miR-30a-5p:hsa-miR-30a:MIMAT0000087_MirBase_miR-30a_microRNA	SPARC	mbs5309	TGGTCGGATCTCACAGGCTGAGAACTCGTTCACCTCCAAGCATT	Both miRNA and gene matched	0	0.254977	Strong-Target
hsa-miR-30a-5p	miR-30c-5p (and other miRNAs w/seed GUAAACA)	-1.03	Ingenuity Expert Findings	Experimentally Observed	Experimentally Observed	ENSG00000087116.12	ADAMTS2	1.155	Axonal Guidance Signaling		miRNA25	TGTAAACATCCTCGACTGGAAG	hsa-miR-30a-5p:hsa-miR-30a:MIMAT0000087_MirBase_miR-30a_microRNA	ADAMTS2	mbs14912	ACACAGCAAGACCCTGTCTCAAAAAATAAAAATAAAAGTGAAGT	Both miRNA and gene matched	0	0.151315	Strong-Target
hsa-miR-30a-5p	miR-30c-5p (and other miRNAs w/seed GUAAACA)	-1.03	Ingenuity Expert Findings	Experimentally Observed	Experimentally Observed	ENSG00000130635.14	COL5A1	1.214	GP6 Signaling Pathway,Hepatic Fibrosis / Hepatic Stellate Cell Activation		miRNA25	TGTAAACATCCTCGACTGGAAG	hsa-miR-30a-5p:hsa-miR-30a:MIMAT0000087_MirBase_miR-30a_microRNA	COL5A1	mbs15847	CGAGGGATCCCTGGCCCTGTGGGAGAACAAGGTCTCCCAGGATCCCCAGGCCC	Both miRNA and gene matched	0	0.0732101	Mild-Target
hsa-miR-30a-5p	miR-30c-5p (and other miRNAs w/seed GUAAACA)	-1.03	Ingenuity Expert Findings	Experimentally Observed	Experimentally Observed	ENSG00000164692.16	COL1A2	1.255	Apelin Liver Signaling Pathway,Atherosclerosis Signaling,Dendritic Cell Maturation,GP6 Signaling Pathway,Hepatic Fibrosis / Hepatic Stellate Cell Activation,Hepatic Fibrosis Signaling Pathway,HOTAIR Regulatory Pathway,Intrinsic Prothrombin Activation Pathway,Natural Killer Cell Signaling,Tumor Microenvironment Pathway		miRNA25	TGTAAACATCCTCGACTGGAAG	hsa-miR-30a-5p:hsa-miR-30a:MIMAT0000087_MirBase_miR-30a_microRNA	COL1A2	mbs38224	TAATAGTATTTCAGATACTTGAAG	Both miRNA and gene matched	0	0.111158	Strong-Target
hsa-miR-30a-5p	miR-30c-5p (and other miRNAs w/seed GUAAACA)	-1.03	Ingenuity Expert Findings	Experimentally Observed	Experimentally Observed	ENSG00000134013.14	LOXL2	1.339			miRNA25	TGTAAACATCCTCGACTGGAAG	hsa-miR-30a-5p:hsa-miR-30a:MIMAT0000087_MirBase_miR-30a_microRNA	LOXL2	mbs37423	AGCTCAGACTTGGTGCTTCCCTATC	Both miRNA and gene matched	0	0.0710444	Mild-Target
hsa-miR-30a-5p	miR-30c-5p (and other miRNAs w/seed GUAAACA)	-1.03	Ingenuity Expert Findings	Experimentally Observed	Experimentally Observed	ENSG00000204262.10	COL5A2	1.34	GP6 Signaling Pathway,Hepatic Fibrosis / Hepatic Stellate Cell Activation		miRNA25	TGTAAACATCCTCGACTGGAAG	hsa-miR-30a-5p:hsa-miR-30a:MIMAT0000087_MirBase_miR-30a_microRNA	COL5A2	mbs6252	CAGAATGGCCAGATGTACTTAAACAGGGACATTTGGAAACCTGCCCCTTGT	Both miRNA and gene matched	0	0.0780899	Mild-Target
hsa-miR-30a-5p	miR-30c-5p (and other miRNAs w/seed GUAAACA)	-1.03	Ingenuity Expert Findings	Experimentally Observed	Experimentally Observed	ENSG00000108821.12	COL1A1	1.818	Apelin Liver Signaling Pathway,Atherosclerosis Signaling,Dendritic Cell Maturation,GP6 Signaling Pathway,Hepatic Fibrosis / Hepatic Stellate Cell Activation,Hepatic Fibrosis Signaling Pathway,HOTAIR Regulatory Pathway,IL-6 Signaling,Intrinsic Prothrombin Activation Pathway,Natural Killer Cell Signaling,Role of Osteoblasts, Osteoclasts and Chondrocytes in Rheumatoid Arthritis,Tumor Microenvironmen…		miRNA25	TGTAAACATCCTCGACTGGAAG	hsa-miR-30a-5p:hsa-miR-30a:MIMAT0000087_MirBase_miR-30a_microRNA	COL1A1	mbs34199	TTTTTTCCTTTGCATTCATCTCT	Both miRNA and gene matched	0	0.101239	Mild-Target
hsa-miR-204-5p	miR-204-5p (and other miRNAs w/seed UCCCUUU)	-2.007	TargetScan Human,miRecords	Experimentally Observed,High (predicted)	Experimentally Observed	ENSG00000149948.12	HMGA2	2.016	Regulation Of The Epithelial Mesenchymal Transition By Growth Factors Pathway,Regulation of the Epithelial-Mesenchymal Transition Pathway		miRNA59	TTCCCTTTGTCATCCTATGCCT	hsa-miR-204-5p:MIMAT0000265_MirBase_miR-204_microRNA	HMGA2	mbs1377	TCAAAACACACTACTACCTCTTAAGTCCCAGTATACCTCATTTTTCATA	Both miRNA and gene matched	0	1	Strong-Target
hsa-miR-29c-3p	miR-29b-3p (and other miRNAs w/seed AGCACCA)	-1.006	Ingenuity Expert Findings,TarBase,TargetScan Human,miRecords	Experimentally Observed,High (predicted)	Experimentally Observed	ENSG00000113140.9	SPARC	1.136			miRNA102	TAGCACCATTTGAAATCGGTTA	hsa-miR-29c-3p:hsa-miR-29c:MIMAT0000681_MirBase_miR-29c_microRNA	SPARC	mbs38856	GGCCTGGAGGTGGGCAAAGGGAA	Both miRNA and gene matched	0	0.0555125	Weak-Target
hsa-miR-29c-3p	miR-29b-3p (and other miRNAs w/seed AGCACCA)	-1.006	Ingenuity Expert Findings,TargetScan Human	Experimentally Observed,High (predicted)	Experimentally Observed	ENSG00000087116.12	ADAMTS2	1.155	Axonal Guidance Signaling		miRNA102	TAGCACCATTTGAAATCGGTTA	hsa-miR-29c-3p:hsa-miR-29c:MIMAT0000681_MirBase_miR-29c_microRNA	ADAMTS2	mbs14912	ACACAGCAAGACCCTGTCTCAAAAAATAAAAATAAAAGTGAAGT	Both miRNA and gene matched	0	0.0470942	Weak-Target
hsa-miR-29c-3p	miR-29b-3p (and other miRNAs w/seed AGCACCA)	-1.006	Ingenuity Expert Findings,TargetScan Human	Experimentally Observed,High (predicted)	Experimentally Observed	ENSG00000130635.14	COL5A1	1.214	GP6 Signaling Pathway,Hepatic Fibrosis / Hepatic Stellate Cell Activation		miRNA102	TAGCACCATTTGAAATCGGTTA	hsa-miR-29c-3p:hsa-miR-29c:MIMAT0000681_MirBase_miR-29c_microRNA	COL5A1	mbs15847	CGAGGGATCCCTGGCCCTGTGGGAGAACAAGGTCTCCCAGGATCCCCAGGCCC	Both miRNA and gene matched	0	0.0612497	Weak-Target
hsa-miR-29c-3p	miR-29b-3p (and other miRNAs w/seed AGCACCA)	-1.006	TarBase,TargetScan Human,miRecords	Experimentally Observed,High (predicted)	Experimentally Observed	ENSG00000168542.11	COL3A1	1.238	Apelin Liver Signaling Pathway,Atherosclerosis Signaling,Dendritic Cell Maturation,GP6 Signaling Pathway,Hepatic Fibrosis / Hepatic Stellate Cell Activation,Hepatic Fibrosis Signaling Pathway,HOTAIR Regulatory Pathway,Intrinsic Prothrombin Activation Pathway,Natural Killer Cell Signaling,Tumor Microenvironment Pathway		miRNA102	TAGCACCATTTGAAATCGGTTA	hsa-miR-29c-3p:hsa-miR-29c:MIMAT0000681_MirBase_miR-29c_microRNA	COL3A1	mbs34088	TTCAAAATGTCTCAATGGTGCTA	Both miRNA and gene matched	0	0.106535	Mild-Target
hsa-miR-29c-3p	miR-29b-3p (and other miRNAs w/seed AGCACCA)	-1.006	Ingenuity Expert Findings,TarBase,TargetScan Human,miRecords	Experimentally Observed,High (predicted)	Experimentally Observed	ENSG00000164692.16	COL1A2	1.255	Apelin Liver Signaling Pathway,Atherosclerosis Signaling,Dendritic Cell Maturation,GP6 Signaling Pathway,Hepatic Fibrosis / Hepatic Stellate Cell Activation,Hepatic Fibrosis Signaling Pathway,HOTAIR Regulatory Pathway,Intrinsic Prothrombin Activation Pathway,Natural Killer Cell Signaling,Tumor Microenvironment Pathway		miRNA102	TAGCACCATTTGAAATCGGTTA	hsa-miR-29c-3p:hsa-miR-29c:MIMAT0000681_MirBase_miR-29c_microRNA	COL1A2	mbs38224	TAATAGTATTTCAGATACTTGAAG	Both miRNA and gene matched	0	0.3439	Strong-Target
hsa-miR-29c-3p	miR-29b-3p (and other miRNAs w/seed AGCACCA)	-1.006	Ingenuity Expert Findings,TargetScan Human	Experimentally Observed,High (predicted)	Experimentally Observed	ENSG00000134013.14	LOXL2	1.339			miRNA102	TAGCACCATTTGAAATCGGTTA	hsa-miR-29c-3p:hsa-miR-29c:MIMAT0000681_MirBase_miR-29c_microRNA	LOXL2	mbs39270	GGTCATTTTCAGCAAACTTGAAT	Both miRNA and gene matched	0	0.124265	Strong-Target
hsa-miR-29c-3p	miR-29b-3p (and other miRNAs w/seed AGCACCA)	-1.006	Ingenuity Expert Findings,TargetScan Human	Experimentally Observed,High (predicted)	Experimentally Observed	ENSG00000204262.10	COL5A2	1.34	GP6 Signaling Pathway,Hepatic Fibrosis / Hepatic Stellate Cell Activation		miRNA102	TAGCACCATTTGAAATCGGTTA	hsa-miR-29c-3p:hsa-miR-29c:MIMAT0000681_MirBase_miR-29c_microRNA	COL5A2	mbs6252	CAGAATGGCCAGATGTACTTAAACAGGGACATTTGGAAACCTGCCCCTTGT	Both miRNA and gene matched	0	0.0367573	Weak-Target
hsa-miR-29c-3p	miR-29b-3p (and other miRNAs w/seed AGCACCA)	-1.006	TarBase,TargetScan Human,miRecords	Experimentally Observed,High (predicted)	Experimentally Observed	ENSG00000088305.17	DNMT3B	1.407	DNA Methylation and Transcriptional Repression Signaling,HOTAIR Regulatory Pathway		miRNA102	TAGCACCATTTGAAATCGGTTA	hsa-miR-29c-3p:hsa-miR-29c:MIMAT0000681_MirBase_miR-29c_microRNA	DNMT3B	mbs33834	CTTTTACTCTTCTTACTGGTGCTAT	Both miRNA and gene matched	0	0.397468	Strong-Target
hsa-miR-29c-3p	miR-29b-3p (and other miRNAs w/seed AGCACCA)	-1.006	Ingenuity Expert Findings,TarBase,TargetScan Human,miRecords	Experimentally Observed,High (predicted)	Experimentally Observed	ENSG00000108821.12	COL1A1	1.818	Apelin Liver Signaling Pathway,Atherosclerosis Signaling,Dendritic Cell Maturation,GP6 Signaling Pathway,Hepatic Fibrosis / Hepatic Stellate Cell Activation,Hepatic Fibrosis Signaling Pathway,HOTAIR Regulatory Pathway,IL-6 Signaling,Intrinsic Prothrombin Activation Pathway,Natural Killer Cell Signaling,Role of Osteoblasts, Osteoclasts and Chondrocytes in Rheumatoid Arthritis,Tumor Microenvironmen…		miRNA102	TAGCACCATTTGAAATCGGTTA	hsa-miR-29c-3p:hsa-miR-29c:MIMAT0000681_MirBase_miR-29c_microRNA	COL1A1	mbs34196	CGTGCTA	Both miRNA and gene matched	0	0.208471	Strong-Target
hsa-miR-29c-3p	miR-29b-3p (and other miRNAs w/seed AGCACCA)	-1.006	Ingenuity Expert Findings,TargetScan Human	Experimentally Observed,High (predicted)	Experimentally Observed	ENSG00000101057.14	MYBL2	2.062			miRNA102	TAGCACCATTTGAAATCGGTTA	hsa-miR-29c-3p:hsa-miR-29c:MIMAT0000681_MirBase_miR-29c_microRNA	MYBL2	mbs15447	TTCTGCCACCAGCCCCTCCCCAGACTCTCAGGTGGAGGCAACA	Both miRNA and gene matched	0	0.11458	Strong-Target
hsa-miR-204-5p	miR-204-5p (and other miRNAs w/seed UCCCUUU)	-2.007	TargetScan Human,miRecords	Experimentally Observed,Moderate (predicted)	Experimentally Observed	ENSG00000113140.9	SPARC	1.136			miRNA59	TTCCCTTTGTCATCCTATGCCT	hsa-miR-204-5p:MIMAT0000265_MirBase_miR-204_microRNA	SPARC	mbs38856	GGCCTGGAGGTGGGCAAAGGGAA	Both miRNA and gene matched	0	0.103628	Mild-Target
hsa-miR-204-5p	miR-204-5p (and other miRNAs w/seed UCCCUUU)	-2.007	TargetScan Human,miRecords	Experimentally Observed,Moderate (predicted)	Experimentally Observed	ENSG00000260027.4	HOXB7	2.296			miRNA59	TTCCCTTTGTCATCCTATGCCT	hsa-miR-204-5p:MIMAT0000265_MirBase_miR-204_microRNA	HOXB7	mbs39316	TATAGGAA	Both miRNA and gene matched	0	0.103787	Mild-Target
hsa-miR-133a-3p	miR-133a-3p (and other miRNAs w/seed UUGGUCC)	-1.668	Ingenuity Expert Findings,TargetScan Human,miRecords	Experimentally Observed,Moderate (predicted)	Experimentally Observed	ENSG00000075618.16	FSCN1	1.707	Crosstalk between Dendritic Cells and Natural Killer Cells,Dendritic Cell Maturation		miRNA81	TTTGGTCCCCTTCAACCAGCTG	hsa-miR-133a-3p:mmu-miR-133a-3p:MIMAT0000427_MirBase_miR-133a_microRNA	FSCN1	mbs37922	AGACCACAGTATT	Both miRNA and gene matched	0	0.267501	Strong-Target
hsa-miR-1-3p	miR-1-3p (and other miRNAs w/seed GGAAUGU)	-1.435	Ingenuity Expert Findings,TargetScan Human	Experimentally Observed,Moderate (predicted)	Experimentally Observed	ENSG00000176170.12	SPHK1	1.125	Apelin Cardiac Fibroblast Signaling Pathway,Ceramide Signaling,Human Embryonic Stem Cell Pluripotency,Osteoarthritis Pathway,PDGF Signaling,Sphingosine-1-phosphate Signaling		miRNA71	TGGAATGTAAAGAAGTATGTAT	hsa-miR-1-3p:MIMAT0000416_MirBase_miR-1_microRNA	SPHK1	mbs36436	CCCCTGGGCCGCGCTGTGCCTTA	Both miRNA and gene matched	0	0.341536	Strong-Target
hsa-miR-29c-3p	miR-29b-3p (and other miRNAs w/seed AGCACCA)	-1.006	TargetScan Human,miRecords	Experimentally Observed,Moderate (predicted)	Experimentally Observed	ENSG00000158050.4	DUSP2	1.013	3-phosphoinositide Biosynthesis,3-phosphoinositide Degradation,D-myo-inositol (1,4,5,6)-Tetrakisphosphate Biosynthesis,D-myo-inositol (3,4,5,6)-tetrakisphosphate Biosynthesis,D-myo-inositol-5-phosphate Metabolism,ERK/MAPK Signaling,Protein Kinase A Signaling,Superpathway of Inositol Phosphate Compounds		miRNA102	TAGCACCATTTGAAATCGGTTA	hsa-miR-29c-3p:hsa-miR-29c:MIMAT0000681_MirBase_miR-29c_microRNA	DUSP2	mbs36244	AGCACTTTA	Both miRNA and gene matched	0	0.154831	Strong-Target
hsa-miR-204-5p	miR-204-5p (and other miRNAs w/seed UCCCUUU)	-2.007	TargetScan Human	High (predicted)	High predicted	ENSG00000176597.10	B3GNT5	1.033			miRNA59	TTCCCTTTGTCATCCTATGCCT	hsa-miR-204-5p:MIMAT0000265_MirBase_miR-204_microRNA	B3GNT5	mbs5006	ATACTTGAGGTGTAGAGATGTTATTAAGAAGTTTTGATGTTAGAATA	Both miRNA and gene matched	0	0.431482	Strong-Target
hsa-miR-204-5p	miR-204-5p (and other miRNAs w/seed UCCCUUU)	-2.007	TargetScan Human	High (predicted)	High predicted	ENSG00000182379.9	NXPH4	2.363			miRNA59	TTCCCTTTGTCATCCTATGCCT	hsa-miR-204-5p:MIMAT0000265_MirBase_miR-204_microRNA	NXPH4	mbs15941	TTGTCCTGCTTCACCCTACCCCGCCTAAGACTGTAAAGGCCTAAAAACCTC	Both miRNA and gene matched	0	0.0845924	Mild-Target
hsa-miR-204-5p	miR-204-5p (and other miRNAs w/seed UCCCUUU)	-2.007	TargetScan Human	High (predicted)	High predicted	ENSG00000198930.11	CSAG1	4.267			miRNA59	TTCCCTTTGTCATCCTATGCCT	hsa-miR-204-5p:MIMAT0000265_MirBase_miR-204_microRNA	CSAG1	mbs6264	CCTTGGGCAGCCAGTAATTCCCAGGCAAGGCCAGAGACTTCAAGT	Both miRNA and gene matched	0	0.0964822	Mild-Target
hsa-miR-133a-3p	miR-133a-3p (and other miRNAs w/seed UUGGUCC)	-1.668	TargetScan Human	High (predicted)	High predicted	ENSG00000183770.5	FOXL2	3.511			miRNA81	TTTGGTCCCCTTCAACCAGCTG	hsa-miR-133a-3p:mmu-miR-133a-3p:MIMAT0000427_MirBase_miR-133a_microRNA	FOXL2	mbs37306	AGCTTGTTGTTTGGGGGACCAAA	Both miRNA and gene matched	0	0.0891399	Mild-Target
hsa-miR-1-3p	miR-1-3p (and other miRNAs w/seed GGAAUGU)	-1.435	TargetScan Human	High (predicted)	High predicted	ENSG00000173207.11	CKS1B	1.209	Cell Cycle: G2/M DNA Damage Checkpoint Regulation,Small Cell Lung Cancer Signaling		miRNA71	TGGAATGTAAAGAAGTATGTAT	hsa-miR-1-3p:MIMAT0000416_MirBase_miR-1_microRNA	CKS1B	mbs4919	CCTGCCGGGTGTTGTATGTGTGGTGACTTGCGGATTTATGTTTCAGTGTACTGGAAACTTT	Both miRNA and gene matched	0	0.572759	Strong-Target
hsa-miR-129-5p	miR-129-5p (and other miRNAs w/seed UUUUUGC)	-1.144	TargetScan Human	High (predicted)	High predicted	ENSG00000120659.13	TNFSF11	1.544	Airway Pathology in Chronic Obstructive Pulmonary Disease,Altered T Cell and B Cell Signaling in Rheumatoid Arthritis,Cardiac Hypertrophy Signaling (Enhanced),Erythropoietin Signaling Pathway,Hepatic Cholestasis,HMGB1 Signaling,IL-17 Signaling,IL-23 Signaling Pathway,Inhibition of ARE-Mediated mRNA Degradation Pathway,NF-κB Signaling,RANK Signaling in Osteoclasts,Regulation Of The Epithelial Mese…		miRNA43	CTTTTTGCGGTCTGGGCTTGC	hsa-miR-129-5p:MIMAT0000242_MirBase_miR-129-5p_microRNA	TNFSF11	mbs39716	TTTTAAATGTACAGACATATTTAACTGGTGCACTTTGTAAATTCCT	Both miRNA and gene matched	0	0.0972741	Mild-Target
hsa-miR-139-5p	miR-139-5p (miRNAs w/seed CUACAGU)	-1.122	TargetScan Human	High (predicted)	High predicted	ENSG00000164109.12	MAD2L1	1.558	FAT10 Cancer Signaling Pathway,Kinetochore Metaphase Signaling Pathway		miRNA906	TCTACAGTGCACGTGTCTCCAGT	hsa-miR-139-5p	MAD2L1	mbs36895	AAATATTGCTGTATAGCTCCTT	Both miRNA and gene matched	0	0.176489	Strong-Target
hsa-miR-139-5p	miR-139-5p (miRNAs w/seed CUACAGU)	-1.122	TargetScan Human	High (predicted)	High predicted	ENSG00000258227.5	CLEC5A	2.018			miRNA906	TCTACAGTGCACGTGTCTCCAGT	hsa-miR-139-5p	CLEC5A	mbs16690	ACTGGGGGACTGGATGCTAGCCATCTCCAGGAGACAGGATCAG	Both miRNA and gene matched	0	0.10088	Mild-Target
hsa-miR-148a-3p	miR-148a-3p (and other miRNAs w/seed CAGUGCA)	-1.103	TargetScan Human	High (predicted)	High predicted	ENSG00000117394.18	SLC2A1	1.663	AMPK Signaling,Antioxidant Action of Vitamin C,HIF1α Signaling,IL-7 Signaling Pathway,Insulin Secretion Signaling Pathway,Renal Cell Carcinoma Signaling,Sirtuin Signaling Pathway,TR/RXR Activation,Tumor Microenvironment Pathway,Vitamin-C Transport		miRNA44	TCAGTGCACTACAGAACTTTGT	hsa-miR-148a-3p:hsa-miR-148a:MIMAT0000243_MirBase_miR-148a_microRNA	SLC2A1	mbs39137	GGTTCTAGTCTCCTTTGCACTGA	Both miRNA and gene matched	0	0.240119	Strong-Target
hsa-miR-148a-3p	miR-148a-3p (and other miRNAs w/seed CAGUGCA)	-1.103	TargetScan Human	High (predicted)	High predicted	ENSG00000037965.5	HOXC8	3.536			miRNA44	TCAGTGCACTACAGAACTTTGT	hsa-miR-148a-3p:hsa-miR-148a:MIMAT0000243_MirBase_miR-148a_microRNA	HOXC8	mbs34125	ACTAAGAAAACCCAACAACTGAGACTGCCTAGCCCGCCGGT	Both miRNA and gene matched	0	0.987121	Strong-Target
hsa-miR-30a-3p	miR-30a-3p (and other miRNAs w/seed UUUCAGU)	-1.071	TargetScan Human	High (predicted)	High predicted	ENSG00000176597.10	B3GNT5	1.033			miRNA26	CTTTCAGTCGGATGTTTGCAGC	hsa-miR-30a-3p:MIMAT0000088_MirBase_miR-30a*_microRNA	B3GNT5	mbs5280	CTCGTTCTACAGGGTGTTCCATTCTTCCGCAATCTCAGAAAAA	Both miRNA and gene matched	0	0.0832619	Mild-Target
hsa-miR-30a-3p	miR-30a-3p (and other miRNAs w/seed UUUCAGU)	-1.071	TargetScan Human	High (predicted)	High predicted	ENSG00000100473.14	COCH	1.418			miRNA26	CTTTCAGTCGGATGTTTGCAGC	hsa-miR-30a-3p:MIMAT0000088_MirBase_miR-30a*_microRNA	COCH	mbs13696	TACAAGGGGATCCAGTGTGTAAATTGTATTCTCATAATACTGAAATGCTTTAGCA	Both miRNA and gene matched	0	0.073403	Mild-Target
hsa-miR-30a-3p	miR-30a-3p (and other miRNAs w/seed UUUCAGU)	-1.071	TargetScan Human	High (predicted)	High predicted	ENSG00000128383.11	APOBEC3A	1.669	Salvage Pathways of Pyrimidine Deoxyribonucleotides,Salvage Pathways of Pyrimidine Ribonucleotides		miRNA26	CTTTCAGTCGGATGTTTGCAGC	hsa-miR-30a-3p:MIMAT0000088_MirBase_miR-30a*_microRNA	APOBEC3A	mbs37862	AGTCACTGGATAAAATGAGAATTGTATAT	Both miRNA and gene matched	0	0.0919937	Mild-Target
hsa-miR-30a-3p	miR-30a-3p (and other miRNAs w/seed UUUCAGU)	-1.071	TargetScan Human	High (predicted)	High predicted	ENSG00000108688.10	CCL7	5.056	Agranulocyte Adhesion and Diapedesis,Chemokine Signaling,Granulocyte Adhesion and Diapedesis,IL-17A Signaling in Fibroblasts,LXR/RXR Activation,Role of IL-17A in Arthritis,Role of IL-17F in Allergic Inflammatory Airway Diseases,TREM1 Signaling		miRNA26	CTTTCAGTCGGATGTTTGCAGC	hsa-miR-30a-3p:MIMAT0000088_MirBase_miR-30a*_microRNA	CCL7	mbs36720	ATGCTCCTCCCTTCTCTACCTCA	Both miRNA and gene matched	0	0.0853795	Mild-Target
hsa-miR-30a-5p	miR-30c-5p (and other miRNAs w/seed GUAAACA)	-1.03	TargetScan Human	High (predicted)	High predicted	ENSG00000176597.10	B3GNT5	1.033			miRNA25	TGTAAACATCCTCGACTGGAAG	hsa-miR-30a-5p:hsa-miR-30a:MIMAT0000087_MirBase_miR-30a_microRNA	B3GNT5	mbs5006	ATACTTGAGGTGTAGAGATGTTATTAAGAAGTTTTGATGTTAGAATA	Both miRNA and gene matched	0	0.28982	Strong-Target
hsa-miR-30a-5p	miR-30c-5p (and other miRNAs w/seed GUAAACA)	-1.03	TargetScan Human	High (predicted)	High predicted	ENSG00000105991.7	HOXA1	1.463			miRNA25	TGTAAACATCCTCGACTGGAAG	hsa-miR-30a-5p:hsa-miR-30a:MIMAT0000087_MirBase_miR-30a_microRNA	HOXA1	mbs36779	ATCCAGAGCAGAGTTTACGGGTC	Both miRNA and gene matched	0	0.125106	Strong-Target
hsa-miR-30a-5p	miR-30c-5p (and other miRNAs w/seed GUAAACA)	-1.03	TargetScan Human	High (predicted)	High predicted	ENSG00000165891.14	E2F7	2.043	Breast Cancer Regulation by Stathmin1,Cell Cycle Regulation by BTG Family Proteins,Cell Cycle: G1/S Checkpoint Regulation,Chronic Myeloid Leukemia Signaling,Coronavirus Pathogenesis Pathway,Cyclins and Cell Cycle Regulation,Estrogen-mediated S-phase Entry,Glioblastoma Multiforme Signaling,Glioma Signaling,Molecular Mechanisms of Cancer,Pancreatic Adenocarcinoma Signaling,Role of BRCA1 in DNA Dama…		miRNA25	TGTAAACATCCTCGACTGGAAG	hsa-miR-30a-5p:hsa-miR-30a:MIMAT0000087_MirBase_miR-30a_microRNA	E2F7	mbs7114	ATGGGTAACAGGGCATCTATACCCCTCAAAGACATTCATGTGA	Both miRNA and gene matched	0	0.0560484	Weak-Target
hsa-miR-29c-3p	miR-29b-3p (and other miRNAs w/seed AGCACCA)	-1.006	TargetScan Human	High (predicted)	High predicted	ENSG00000097046.11	CDC7	1.022	Cell Cycle Control of Chromosomal Replication,Mitotic Roles of Polo-Like Kinase		miRNA102	TAGCACCATTTGAAATCGGTTA	hsa-miR-29c-3p:hsa-miR-29c:MIMAT0000681_MirBase_miR-29c_microRNA	CDC7	mbs283	CTTCCCTAATTACCTTTCACTGACATATACAGAAAAAGGAGCAGTTTTAGTTTTAAT	Both miRNA and gene matched	0	0.149504	Strong-Target
hsa-miR-29c-3p	miR-29b-3p (and other miRNAs w/seed AGCACCA)	-1.006	TargetScan Human	High (predicted)	High predicted	ENSG00000162892.14	IL24	1.306	Role of Cytokines in Mediating Communication between Immune Cells,Role of PKR in Interferon Induction and Antiviral Response,Th1 and Th2 Activation Pathway,Th2 Pathway		miRNA102	TAGCACCATTTGAAATCGGTTA	hsa-miR-29c-3p:hsa-miR-29c:MIMAT0000681_MirBase_miR-29c_microRNA	IL24	mbs35140	CTTAAAGTCATGGGTGACTAGGCAATGAAGTAATTCTCTAGGAAAGCATGA	Both miRNA and gene matched	0	0.11478	Strong-Target
hsa-miR-29c-3p	miR-29b-3p (and other miRNAs w/seed AGCACCA)	-1.006	TargetScan Human	High (predicted)	High predicted	ENSG00000131015.4	ULBP2	2.854	Natural Killer Cell Signaling		miRNA102	TAGCACCATTTGAAATCGGTTA	hsa-miR-29c-3p:hsa-miR-29c:MIMAT0000681_MirBase_miR-29c_microRNA	ULBP2	mbs37393	TTCACTGCCTTGATTCCTTTTGCCAAC	Both miRNA and gene matched	0	0.174461	Strong-Target
hsa-miR-375	miR-375-3p (miRNAs w/seed UUGUUCG)	-2.39	TargetScan Human	Moderate (predicted)	Moderate predicted	ENSG00000258227.5	CLEC5A	2.018			miRNA559	TTTGTTCGTTCGGCTCGCGTGA	hsa-miR-375	CLEC5A	mbs16690	ACTGGGGGACTGGATGCTAGCCATCTCCAGGAGACAGGATCAG	Both miRNA and gene matched	0	0.0677572	Mild-Target
hsa-miR-204-5p	miR-204-5p (and other miRNAs w/seed UCCCUUU)	-2.007	TargetScan Human	Moderate (predicted)	Moderate predicted	ENSG00000182010.9	RTKN2	1.055			miRNA59	TTCCCTTTGTCATCCTATGCCT	hsa-miR-204-5p:MIMAT0000265_MirBase_miR-204_microRNA	RTKN2	mbs12735	ATGGCTGAGGATGCATTTGCAGGATTTCTTAATCAGCAGCAAATGGTAGAAG	Both miRNA and gene matched	0	1	Strong-Target
hsa-miR-204-5p	miR-204-5p (and other miRNAs w/seed UCCCUUU)	-2.007	TargetScan Human	Moderate (predicted)	Moderate predicted	ENSG00000116132.10	PRRX1	1.141			miRNA59	TTCCCTTTGTCATCCTATGCCT	hsa-miR-204-5p:MIMAT0000265_MirBase_miR-204_microRNA	PRRX1	mbs38412	TTCTCTGTATGTCCAGCACTTTG	Both miRNA and gene matched	0	0.100351	Mild-Target
hsa-miR-204-5p	miR-204-5p (and other miRNAs w/seed UCCCUUU)	-2.007	TargetScan Human	Moderate (predicted)	Moderate predicted	ENSG00000133216.15	EPHB2	1.178	Axonal Guidance Signaling,Clathrin-mediated Endocytosis Signaling,Ephrin B Signaling,Ephrin Receptor Signaling,IL-15 Production,Sperm Motility,Synaptogenesis Signaling Pathway		miRNA59	TTCCCTTTGTCATCCTATGCCT	hsa-miR-204-5p:MIMAT0000265_MirBase_miR-204_microRNA	EPHB2	mbs37374	GAGACAAAAGCAGTTTCTCTCCA	Both miRNA and gene matched	0	0.144665	Strong-Target
hsa-miR-204-5p	miR-204-5p (and other miRNAs w/seed UCCCUUU)	-2.007	TargetScan Human	Moderate (predicted)	Moderate predicted	ENSG00000179431.6	FJX1	1.181			miRNA59	TTCCCTTTGTCATCCTATGCCT	hsa-miR-204-5p:MIMAT0000265_MirBase_miR-204_microRNA	FJX1	mbs12676	CTGGGGCTGGGGTATGGATGATGGGGGGAAGGGCGGTCGCCTCTGCC	Both miRNA and gene matched	0	0.0683142	Mild-Target
hsa-miR-204-5p	miR-204-5p (and other miRNAs w/seed UCCCUUU)	-2.007	TargetScan Human	Moderate (predicted)	Moderate predicted	ENSG00000011332.18	DPF1	1.182	AMPK Signaling,Glucocorticoid Receptor Signaling,Hereditary Breast Cancer Signaling,RAR Activation,Role of BRCA1 in DNA Damage Response		miRNA59	TTCCCTTTGTCATCCTATGCCT	hsa-miR-204-5p:MIMAT0000265_MirBase_miR-204_microRNA	DPF1	mbs12547	CCGGGGAGCAAGATGGCCACTGTCATCCCTGGCCCCCTGAGCCTAGGC	Both miRNA and gene matched	0	0.177718	Strong-Target
hsa-miR-204-5p	miR-204-5p (and other miRNAs w/seed UCCCUUU)	-2.007	TargetScan Human	Moderate (predicted)	Moderate predicted	ENSG00000155011.7	DKK2	1.393	Role of Macrophages, Fibroblasts and Endothelial Cells in Rheumatoid Arthritis,Role of Osteoblasts, Osteoclasts and Chondrocytes in Rheumatoid Arthritis,Wnt/β-catenin Signaling		miRNA59	TTCCCTTTGTCATCCTATGCCT	hsa-miR-204-5p:MIMAT0000265_MirBase_miR-204_microRNA	DKK2	mbs36389	TGTCCAATATATGTGGGAA	Both miRNA and gene matched	0	0.439148	Strong-Target
hsa-miR-204-5p	miR-204-5p (and other miRNAs w/seed UCCCUUU)	-2.007	TargetScan Human	Moderate (predicted)	Moderate predicted	ENSG00000134690.9	CDCA8	1.459	Kinetochore Metaphase Signaling Pathway		miRNA59	TTCCCTTTGTCATCCTATGCCT	hsa-miR-204-5p:MIMAT0000265_MirBase_miR-204_microRNA	CDCA8	mbs6727	AGTGGTCCCTGCCAAGTCTGTAGACTTCAGAGAGCACTTCTCTCTTATGGGG	Both miRNA and gene matched	0	0.33617	Strong-Target
hsa-miR-204-5p	miR-204-5p (and other miRNAs w/seed UCCCUUU)	-2.007	TargetScan Human	Moderate (predicted)	Moderate predicted	ENSG00000163032.10	VSNL1	1.632			miRNA59	TTCCCTTTGTCATCCTATGCCT	hsa-miR-204-5p:MIMAT0000265_MirBase_miR-204_microRNA	VSNL1	mbs33822	TCCAATGTGGTGGCAATAAATGT	Both miRNA and gene matched	0	0.0558479	Weak-Target
hsa-miR-204-5p	miR-204-5p (and other miRNAs w/seed UCCCUUU)	-2.007	TargetScan Human	Moderate (predicted)	Moderate predicted	ENSG00000126778.8	SIX1	1.664			miRNA59	TTCCCTTTGTCATCCTATGCCT	hsa-miR-204-5p:MIMAT0000265_MirBase_miR-204_microRNA	SIX1	mbs37234	CTGCTTGAAGACAAAAAAGGGAA	Both miRNA and gene matched	0	0.133528	Strong-Target
hsa-miR-204-5p	miR-204-5p (and other miRNAs w/seed UCCCUUU)	-2.007	TargetScan Human	Moderate (predicted)	Moderate predicted	ENSG00000258227.5	CLEC5A	2.018			miRNA59	TTCCCTTTGTCATCCTATGCCT	hsa-miR-204-5p:MIMAT0000265_MirBase_miR-204_microRNA	CLEC5A	mbs16690	ACTGGGGGACTGGATGCTAGCCATCTCCAGGAGACAGGATCAG	Both miRNA and gene matched	0	0.531818	Strong-Target
hsa-miR-204-5p	miR-204-5p (and other miRNAs w/seed UCCCUUU)	-2.007	TargetScan Human	Moderate (predicted)	Moderate predicted	ENSG00000105989.7	WNT2	2.156	Axonal Guidance Signaling,Basal Cell Carcinoma Signaling,Cardiac Hypertrophy Signaling (Enhanced),Colorectal Cancer Metastasis Signaling,Factors Promoting Cardiogenesis in Vertebrates,Glioblastoma Multiforme Signaling,Hepatic Fibrosis Signaling Pathway,HOTAIR Regulatory Pathway,Human Embryonic Stem Cell Pluripotency,Molecular Mechanisms of Cancer,Ovarian Cancer Signaling,PCP pathway,Regulation Of…		miRNA59	TTCCCTTTGTCATCCTATGCCT	hsa-miR-204-5p:MIMAT0000265_MirBase_miR-204_microRNA	WNT2	mbs37309	ATTGGATCTGCAAGAACACTGGA	Both miRNA and gene matched	0	0.0819046	Mild-Target
hsa-miR-204-5p	miR-204-5p (and other miRNAs w/seed UCCCUUU)	-2.007	TargetScan Human	Moderate (predicted)	Moderate predicted	ENSG00000106031.7	HOXA13	2.717			miRNA59	TTCCCTTTGTCATCCTATGCCT	hsa-miR-204-5p:MIMAT0000265_MirBase_miR-204_microRNA	HOXA13	mbs6333	GAATTGGCCTTAGCTGGATTAGTAGATCAAGGGCGCCACCTCGCGTTGACAAGCCTCCTTGTA	Both miRNA and gene matched	0	0.232565	Strong-Target
hsa-miR-204-5p	miR-204-5p (and other miRNAs w/seed UCCCUUU)	-2.007	TargetScan Human	Moderate (predicted)	Moderate predicted	ENSG00000037965.5	HOXC8	3.536			miRNA59	TTCCCTTTGTCATCCTATGCCT	hsa-miR-204-5p:MIMAT0000265_MirBase_miR-204_microRNA	HOXC8	mbs34124	ACTCACAACTCTAACTACCTG	Both miRNA and gene matched	0	0.225627	Strong-Target
hsa-miR-133a-3p	miR-133a-3p (and other miRNAs w/seed UUGGUCC)	-1.668	TargetScan Human	Moderate (predicted)	Moderate predicted	ENSG00000138792.8	ENPEP	1.007			miRNA81	TTTGGTCCCCTTCAACCAGCTG	hsa-miR-133a-3p:mmu-miR-133a-3p:MIMAT0000427_MirBase_miR-133a_microRNA	ENPEP	mbs37453	AGAGTACTTAATATACTCAGGGA	Both miRNA and gene matched	0	0.0691238	Mild-Target
hsa-miR-133a-3p	miR-133a-3p (and other miRNAs w/seed UUGGUCC)	-1.668	TargetScan Human	Moderate (predicted)	Moderate predicted	ENSG00000157227.11	MMP14	1.026	Agranulocyte Adhesion and Diapedesis,Axonal Guidance Signaling,Bladder Cancer Signaling,Colorectal Cancer Metastasis Signaling,Estrogen Receptor Signaling,Granulocyte Adhesion and Diapedesis,HIF1α Signaling,HOTAIR Regulatory Pathway,Inhibition of Matrix Metalloproteases,Leukocyte Extravasation Signaling,Role of Osteoblasts, Osteoclasts and Chondrocytes in Rheumatoid Arthritis,Tumor Microenvironme…		miRNA81	TTTGGTCCCCTTCAACCAGCTG	hsa-miR-133a-3p:mmu-miR-133a-3p:MIMAT0000427_MirBase_miR-133a_microRNA	MMP14	mbs39296	GACTTTGCCTCTGAAGGCCAGTG	Both miRNA and gene matched	0	0.373841	Strong-Target
hsa-miR-133a-3p	miR-133a-3p (and other miRNAs w/seed UUGGUCC)	-1.668	TargetScan Human	Moderate (predicted)	Moderate predicted	ENSG00000102962.4	CCL22	1.095	Agranulocyte Adhesion and Diapedesis,Granulocyte Adhesion and Diapedesis,IL-17 Signaling		miRNA81	TTTGGTCCCCTTCAACCAGCTG	hsa-miR-133a-3p:mmu-miR-133a-3p:MIMAT0000427_MirBase_miR-133a_microRNA	CCL22	mbs35816	ACCTCCGTGCTGTCACTGCCA	Both miRNA and gene matched	0	0.901796	Strong-Target
hsa-miR-133a-3p	miR-133a-3p (and other miRNAs w/seed UUGGUCC)	-1.668	TargetScan Human	Moderate (predicted)	Moderate predicted	ENSG00000133119.11	RFC3	1.095	Hereditary Breast Cancer Signaling,Mismatch Repair in Eukaryotes,NER (Nucleotide Excision Repair, Enhanced Pathway),Role of BRCA1 in DNA Damage Response,Role of CHK Proteins in Cell Cycle Checkpoint Control,Sumoylation Pathway		miRNA81	TTTGGTCCCCTTCAACCAGCTG	hsa-miR-133a-3p:mmu-miR-133a-3p:MIMAT0000427_MirBase_miR-133a_microRNA	RFC3	mbs2285	ATGTCTACCTGCAGATTGATCTTGTGCTGCAATTCTACATCTAAAGTGATCCCACCTATTC	Both miRNA and gene matched	0	0.547523	Strong-Target
hsa-miR-133a-3p	miR-133a-3p (and other miRNAs w/seed UUGGUCC)	-1.668	TargetScan Human	Moderate (predicted)	Moderate predicted	ENSG00000104549.10	SQLE	1.117	Cholesterol Biosynthesis I,Cholesterol Biosynthesis II (via 24,25-dihydrolanosterol),Cholesterol Biosynthesis III (via Desmosterol),Epoxysqualene Biosynthesis,Superpathway of Cholesterol Biosynthesis		miRNA81	TTTGGTCCCCTTCAACCAGCTG	hsa-miR-133a-3p:mmu-miR-133a-3p:MIMAT0000427_MirBase_miR-133a_microRNA	SQLE	mbs1249	AGCAAGCTTCCTTCCTCCTTCATCAGTGAAGAAACGAGGTGTTC	Both miRNA and gene matched	0	0.0540858	Weak-Target
hsa-miR-133a-3p	miR-133a-3p (and other miRNAs w/seed UUGGUCC)	-1.668	TargetScan Human	Moderate (predicted)	Moderate predicted	ENSG00000196878.11	LAMB3	1.14	CDK5 Signaling,GP6 Signaling Pathway		miRNA81	TTTGGTCCCCTTCAACCAGCTG	hsa-miR-133a-3p:mmu-miR-133a-3p:MIMAT0000427_MirBase_miR-133a_microRNA	LAMB3	mbs36269	GAGGAATCCTGGACCAAGCACAA	Both miRNA and gene matched	0	0.194754	Strong-Target
hsa-miR-133a-3p	miR-133a-3p (and other miRNAs w/seed UUGGUCC)	-1.668	TargetScan Human	Moderate (predicted)	Moderate predicted	ENSG00000091879.12	ANGPT2	1.16	Angiopoietin Signaling,Apelin Cardiac Fibroblast Signaling Pathway,IL-8 Signaling,White Adipose Tissue Browning Pathway		miRNA81	TTTGGTCCCCTTCAACCAGCTG	hsa-miR-133a-3p:mmu-miR-133a-3p:MIMAT0000427_MirBase_miR-133a_microRNA	ANGPT2	mbs37044	AGTTTATCAGTAAATAACTGGAA	Both miRNA and gene matched	0	0.0921454	Mild-Target
hsa-miR-133a-3p	miR-133a-3p (and other miRNAs w/seed UUGGUCC)	-1.668	TargetScan Human	Moderate (predicted)	Moderate predicted	ENSG00000136295.13	TTYH3	1.202			miRNA81	TTTGGTCCCCTTCAACCAGCTG	hsa-miR-133a-3p:mmu-miR-133a-3p:MIMAT0000427_MirBase_miR-133a_microRNA	TTYH3	mbs11085	AGTAGGTGGAGGGGAGCGCCTGCCATTGGTTGTATTTTTGTTCTGAGTT	Both miRNA and gene matched	0	0.068471	Mild-Target
hsa-miR-133a-3p	miR-133a-3p (and other miRNAs w/seed UUGGUCC)	-1.668	TargetScan Human	Moderate (predicted)	Moderate predicted	ENSG00000134690.9	CDCA8	1.459	Kinetochore Metaphase Signaling Pathway		miRNA81	TTTGGTCCCCTTCAACCAGCTG	hsa-miR-133a-3p:mmu-miR-133a-3p:MIMAT0000427_MirBase_miR-133a_microRNA	CDCA8	mbs6727	AGTGGTCCCTGCCAAGTCTGTAGACTTCAGAGAGCACTTCTCTCTTATGGGG	Both miRNA and gene matched	0	0.0640187	Weak-Target
hsa-miR-133a-3p	miR-133a-3p (and other miRNAs w/seed UUGGUCC)	-1.668	TargetScan Human	Moderate (predicted)	Moderate predicted	ENSG00000160932.9	LY6E	1.548			miRNA81	TTTGGTCCCCTTCAACCAGCTG	hsa-miR-133a-3p:mmu-miR-133a-3p:MIMAT0000427_MirBase_miR-133a_microRNA	LY6E	mbs15829	CTGTAGCCCCCTGCCCTGGCACAGCTGCATGCACTTCAAGGGCAGCCTTTGGG	Both miRNA and gene matched	0	0.112419	Strong-Target
hsa-miR-133a-3p	miR-133a-3p (and other miRNAs w/seed UUGGUCC)	-1.668	TargetScan Human	Moderate (predicted)	Moderate predicted	ENSG00000108821.12	COL1A1	1.818	Apelin Liver Signaling Pathway,Atherosclerosis Signaling,Dendritic Cell Maturation,GP6 Signaling Pathway,Hepatic Fibrosis / Hepatic Stellate Cell Activation,Hepatic Fibrosis Signaling Pathway,HOTAIR Regulatory Pathway,IL-6 Signaling,Intrinsic Prothrombin Activation Pathway,Natural Killer Cell Signaling,Role of Osteoblasts, Osteoclasts and Chondrocytes in Rheumatoid Arthritis,Tumor Microenvironmen…		miRNA81	TTTGGTCCCCTTCAACCAGCTG	hsa-miR-133a-3p:mmu-miR-133a-3p:MIMAT0000427_MirBase_miR-133a_microRNA	COL1A1	mbs39140	AACCCCCTCAAAAGCCAAAAAAT	Both miRNA and gene matched	0	0.221613	Strong-Target
hsa-miR-133a-3p	miR-133a-3p (and other miRNAs w/seed UUGGUCC)	-1.668	TargetScan Human	Moderate (predicted)	Moderate predicted	ENSG00000164932.11	CTHRC1	2.057	PCP pathway		miRNA81	TTTGGTCCCCTTCAACCAGCTG	hsa-miR-133a-3p:mmu-miR-133a-3p:MIMAT0000427_MirBase_miR-133a_microRNA	CTHRC1	mbs37769	ATGTTTACA	Both miRNA and gene matched	0	0.0939474	Mild-Target
hsa-miR-133a-3p	miR-133a-3p (and other miRNAs w/seed UUGGUCC)	-1.668	TargetScan Human	Moderate (predicted)	Moderate predicted	ENSG00000113722.15	CDX1	2.12			miRNA81	TTTGGTCCCCTTCAACCAGCTG	hsa-miR-133a-3p:mmu-miR-133a-3p:MIMAT0000427_MirBase_miR-133a_microRNA	CDX1	mbs36624	AGTGTGGCTCCTGTGGGCCCA	Both miRNA and gene matched	0	0.176929	Strong-Target
hsa-miR-133a-3p	miR-133a-3p (and other miRNAs w/seed UUGGUCC)	-1.668	TargetScan Human	Moderate (predicted)	Moderate predicted	ENSG00000122641.9	INHBA	2.165	Human Embryonic Stem Cell Pluripotency,TGF-β Signaling		miRNA81	TTTGGTCCCCTTCAACCAGCTG	hsa-miR-133a-3p:mmu-miR-133a-3p:MIMAT0000427_MirBase_miR-133a_microRNA	INHBA	mbs14533	GTTTGTTTCTATTTTGTTGGTTTTTTACTTTGTTTTTTGTTTTGTTTT	Both miRNA and gene matched	0	0.0854308	Mild-Target
hsa-miR-1-3p	miR-1-3p (and other miRNAs w/seed GGAAUGU)	-1.435	TargetScan Human	Moderate (predicted)	Moderate predicted	ENSG00000196550.9	FAM72A	1.61			miRNA71	TGGAATGTAAAGAAGTATGTAT	hsa-miR-1-3p:MIMAT0000416_MirBase_miR-1_microRNA	FAM72A	mbs16271	AGCTCTGCCCCACCAACACCACCGCGCGCCCGGGAACAGCCGCTCCGG	Both miRNA and gene matched	0	0.104371	Mild-Target
hsa-miR-1-3p	miR-1-3p (and other miRNAs w/seed GGAAUGU)	-1.435	TargetScan Human	Moderate (predicted)	Moderate predicted	ENSG00000113739.9	STC2	1.693			miRNA71	TGGAATGTAAAGAAGTATGTAT	hsa-miR-1-3p:MIMAT0000416_MirBase_miR-1_microRNA	STC2	mbs6925	CTTGGGGCTCAGGGACCTTCCGGAAGCAGCGAGTGGGAAGACGAACAGTCTG	Both miRNA and gene matched	0	0.109148	Mild-Target
hsa-miR-1-3p	miR-1-3p (and other miRNAs w/seed GGAAUGU)	-1.435	TargetScan Human	Moderate (predicted)	Moderate predicted	ENSG00000258227.5	CLEC5A	2.018			miRNA71	TGGAATGTAAAGAAGTATGTAT	hsa-miR-1-3p:MIMAT0000416_MirBase_miR-1_microRNA	CLEC5A	mbs16690	ACTGGGGGACTGGATGCTAGCCATCTCCAGGAGACAGGATCAG	Both miRNA and gene matched	0	0.0632652	Weak-Target
hsa-miR-1-3p	miR-1-3p (and other miRNAs w/seed GGAAUGU)	-1.435	TargetScan Human	Moderate (predicted)	Moderate predicted	ENSG00000148848.13	ADAM12	2.267	Axonal Guidance Signaling,Inhibition of Matrix Metalloproteases		miRNA71	TGGAATGTAAAGAAGTATGTAT	hsa-miR-1-3p:MIMAT0000416_MirBase_miR-1_microRNA	ADAM12	mbs35063	CTTTAAGGTGCTAT	Both miRNA and gene matched	0	0.0848332	Mild-Target
hsa-miR-129-5p	miR-129-5p (and other miRNAs w/seed UUUUUGC)	-1.144	TargetScan Human	Moderate (predicted)	Moderate predicted	ENSG00000124225.14	PMEPA1	1.224	TGF-β Signaling		miRNA43	CTTTTTGCGGTCTGGGCTTGC	hsa-miR-129-5p:MIMAT0000242_MirBase_miR-129-5p_microRNA	PMEPA1	mbs39305	AACTTTAAAGACATATTTGCACA	Both miRNA and gene matched	0	0.085056	Mild-Target
hsa-miR-129-5p	miR-129-5p (and other miRNAs w/seed UUUUUGC)	-1.144	TargetScan Human	Moderate (predicted)	Moderate predicted	ENSG00000112742.8	TTK	1.238	Kinetochore Metaphase Signaling Pathway,Pyridoxal 5'-phosphate Salvage Pathway,Salvage Pathways of Pyrimidine Ribonucleotides		miRNA43	CTTTTTGCGGTCTGGGCTTGC	hsa-miR-129-5p:MIMAT0000242_MirBase_miR-129-5p_microRNA	TTK	mbs34157	TACTCTTGAATCCCTGTGGAAATCTAC	Both miRNA and gene matched	0	0.0721888	Mild-Target
hsa-miR-129-5p	miR-129-5p (and other miRNAs w/seed UUUUUGC)	-1.144	TargetScan Human	Moderate (predicted)	Moderate predicted	ENSG00000149948.12	HMGA2	2.016	Regulation Of The Epithelial Mesenchymal Transition By Growth Factors Pathway,Regulation of the Epithelial-Mesenchymal Transition Pathway		miRNA43	CTTTTTGCGGTCTGGGCTTGC	hsa-miR-129-5p:MIMAT0000242_MirBase_miR-129-5p_microRNA	HMGA2	mbs39003	CTTAACCTACTAATAGTTTGTTG	Both miRNA and gene matched	0	0.207373	Strong-Target
hsa-miR-129-5p	miR-129-5p (and other miRNAs w/seed UUUUUGC)	-1.144	TargetScan Human	Moderate (predicted)	Moderate predicted	ENSG00000260027.4	HOXB7	2.296			miRNA43	CTTTTTGCGGTCTGGGCTTGC	hsa-miR-129-5p:MIMAT0000242_MirBase_miR-129-5p_microRNA	HOXB7	mbs34581	AACACTGAAAAAATACTACCTA	Both miRNA and gene matched	0	0.243874	Strong-Target
hsa-miR-129-5p	miR-129-5p (and other miRNAs w/seed UUUUUGC)	-1.144	TargetScan Human	Moderate (predicted)	Moderate predicted	ENSG00000106689.9	LHX2	3.384	Hepatic Fibrosis / Hepatic Stellate Cell Activation		miRNA43	CTTTTTGCGGTCTGGGCTTGC	hsa-miR-129-5p:MIMAT0000242_MirBase_miR-129-5p_microRNA	LHX2	mbs10491	GTGCGCCGGCTGCGGGGGCAAGATCTCGGACCGCTACTACCTGCTGGCGGTGGACAAGCAGTGGCACATG	Both miRNA and gene matched	0	0.0908597	Mild-Target
hsa-miR-139-5p	miR-139-5p (miRNAs w/seed CUACAGU)	-1.122	TargetScan Human	Moderate (predicted)	Moderate predicted	ENSG00000133119.11	RFC3	1.095	Hereditary Breast Cancer Signaling,Mismatch Repair in Eukaryotes,NER (Nucleotide Excision Repair, Enhanced Pathway),Role of BRCA1 in DNA Damage Response,Role of CHK Proteins in Cell Cycle Checkpoint Control,Sumoylation Pathway		miRNA906	TCTACAGTGCACGTGTCTCCAGT	hsa-miR-139-5p	RFC3	mbs4172	GTCTACCTGCAGATTGATCTTGTGCTGCAATTCTACATCTAAAGTGATCCCACCTATTC	Both miRNA and gene matched	0	0.0960629	Mild-Target
hsa-miR-139-5p	miR-139-5p (miRNAs w/seed CUACAGU)	-1.122	TargetScan Human	Moderate (predicted)	Moderate predicted	ENSG00000161888.10	SPC24	1.373	Kinetochore Metaphase Signaling Pathway		miRNA906	TCTACAGTGCACGTGTCTCCAGT	hsa-miR-139-5p	SPC24	mbs12702	AGGAGAAGGAGGTCGACGAGGACACGACAGTCACAATCCCCTCGGCCG	Both miRNA and gene matched	0	0.100534	Mild-Target
hsa-miR-139-5p	miR-139-5p (miRNAs w/seed CUACAGU)	-1.122	TargetScan Human	Moderate (predicted)	Moderate predicted	ENSG00000171848.12	RRM2	1.869	Pyrimidine Deoxyribonucleotides De Novo Biosynthesis I		miRNA906	TCTACAGTGCACGTGTCTCCAGT	hsa-miR-139-5p	RRM2	mbs4496	TACAAACAAATAAACATTGTTTGTACTCACAAGGCGATAATAGCTTG	Both miRNA and gene matched	0	0.166819	Strong-Target
hsa-miR-139-5p	miR-139-5p (miRNAs w/seed CUACAGU)	-1.122	TargetScan Human	Moderate (predicted)	Moderate predicted	ENSG00000131747.13	TOP2A	2.049	Cell Cycle Control of Chromosomal Replication,Cell Cycle: G2/M DNA Damage Checkpoint Regulation,NER (Nucleotide Excision Repair, Enhanced Pathway)		miRNA906	TCTACAGTGCACGTGTCTCCAGT	hsa-miR-139-5p	TOP2A	mbs15718	ATGTCCCAGCTCTCATATTTGGACAGCTCCTAACTTCTAGTAACTATGATGATGATGAAAAGAAAG	Both miRNA and gene matched	0	0.127717	Strong-Target
hsa-miR-139-5p	miR-139-5p (miRNAs w/seed CUACAGU)	-1.122	TargetScan Human	Moderate (predicted)	Moderate predicted	ENSG00000128710.5	HOXD10	2.953	HOTAIR Regulatory Pathway		miRNA906	TCTACAGTGCACGTGTCTCCAGT	hsa-miR-139-5p	HOXD10	mbs34016	GTAATGCAGGGTA	Both miRNA and gene matched	0	0.237449	Strong-Target
hsa-miR-148a-3p	miR-148a-3p (and other miRNAs w/seed CAGUGCA)	-1.103	TargetScan Human	Moderate (predicted)	Moderate predicted	ENSG00000101412.12	E2F1	1.049	Aryl Hydrocarbon Receptor Signaling,Autophagy,Bladder Cancer Signaling,Breast Cancer Regulation by Stathmin1,Cell Cycle Regulation by BTG Family Proteins,Cell Cycle: G1/S Checkpoint Regulation,Chronic Myeloid Leukemia Signaling,Coronavirus Pathogenesis Pathway,Cyclins and Cell Cycle Regulation,Estrogen-mediated S-phase Entry,Glioblastoma Multiforme Signaling,Glioma Signaling,Hereditary Breast Can…		miRNA44	TCAGTGCACTACAGAACTTTGT	hsa-miR-148a-3p:hsa-miR-148a:MIMAT0000243_MirBase_miR-148a_microRNA	E2F1	mbs35001	TCCTAACAGCTCTGTTCCCTCCTGCTTTGGTTTTAATA	Both miRNA and gene matched	0	0.140446	Strong-Target
hsa-miR-148a-3p	miR-148a-3p (and other miRNAs w/seed CAGUGCA)	-1.103	TargetScan Human	Moderate (predicted)	Moderate predicted	ENSG00000186818.11	LILRB4	1.095	Systemic Lupus Erythematosus In B Cell Signaling Pathway		miRNA44	TCAGTGCACTACAGAACTTTGT	hsa-miR-148a-3p:hsa-miR-148a:MIMAT0000243_MirBase_miR-148a_microRNA	LILRB4	mbs150	CTATCAACCCATTACCTAGTTATTAAGCCCAGCATGCATTAGCT	Both miRNA and gene matched	0	0.108506	Mild-Target
hsa-miR-148a-3p	miR-148a-3p (and other miRNAs w/seed CAGUGCA)	-1.103	TargetScan Human	Moderate (predicted)	Moderate predicted	ENSG00000213186.6	TRIM59	1.101			miRNA44	TCAGTGCACTACAGAACTTTGT	hsa-miR-148a-3p:hsa-miR-148a:MIMAT0000243_MirBase_miR-148a_microRNA	TRIM59	mbs14264	ATTGCCCAGGTTGGTCTCAAACTTCTGGGCTCAAGAGATCTGCCCACC	Both miRNA and gene matched	0	0.167326	Strong-Target
hsa-miR-148a-3p	miR-148a-3p (and other miRNAs w/seed CAGUGCA)	-1.103	TargetScan Human	Moderate (predicted)	Moderate predicted	ENSG00000091879.12	ANGPT2	1.16	Angiopoietin Signaling,Apelin Cardiac Fibroblast Signaling Pathway,IL-8 Signaling,White Adipose Tissue Browning Pathway		miRNA44	TCAGTGCACTACAGAACTTTGT	hsa-miR-148a-3p:hsa-miR-148a:MIMAT0000243_MirBase_miR-148a_microRNA	ANGPT2	mbs37044	AGTTTATCAGTAAATAACTGGAA	Both miRNA and gene matched	0	0.215264	Strong-Target
hsa-miR-148a-3p	miR-148a-3p (and other miRNAs w/seed CAGUGCA)	-1.103	TargetScan Human	Moderate (predicted)	Moderate predicted	ENSG00000072274.11	TFRC	1.214	Clathrin-mediated Endocytosis Signaling,Ferroptosis Signaling Pathway,Hepatic Fibrosis Signaling Pathway,Iron homeostasis signaling pathway,Virus Entry via Endocytic Pathways		miRNA44	TCAGTGCACTACAGAACTTTGT	hsa-miR-148a-3p:hsa-miR-148a:MIMAT0000243_MirBase_miR-148a_microRNA	TFRC	mbs1541	TCAAGCCAGTACGTGCTAACAGGCTCAATATTCCTGAATGAAATAT	Both miRNA and gene matched	0	0.0935163	Mild-Target
hsa-miR-148a-3p	miR-148a-3p (and other miRNAs w/seed CAGUGCA)	-1.103	TargetScan Human	Moderate (predicted)	Moderate predicted	ENSG00000029993.13	HMGB3	1.316			miRNA44	TCAGTGCACTACAGAACTTTGT	hsa-miR-148a-3p:hsa-miR-148a:MIMAT0000243_MirBase_miR-148a_microRNA	HMGB3	mbs36606	CTGTTTATCTGTCTCCTTGTGAA	Both miRNA and gene matched	0	0.19194	Strong-Target
hsa-miR-148a-3p	miR-148a-3p (and other miRNAs w/seed CAGUGCA)	-1.103	TargetScan Human	Moderate (predicted)	Moderate predicted	ENSG00000101224.16	CDC25B	1.514	3-phosphoinositide Biosynthesis,3-phosphoinositide Degradation,Cell Cycle: G2/M DNA Damage Checkpoint Regulation,D-myo-inositol (1,4,5,6)-Tetrakisphosphate Biosynthesis,D-myo-inositol (3,4,5,6)-tetrakisphosphate Biosynthesis,D-myo-inositol-5-phosphate Metabolism,Mitotic Roles of Polo-Like Kinase,Molecular Mechanisms of Cancer,p38 MAPK Signaling,Protein Kinase A Signaling,Senescence Pathway,Superp…		miRNA44	TCAGTGCACTACAGAACTTTGT	hsa-miR-148a-3p:hsa-miR-148a:MIMAT0000243_MirBase_miR-148a_microRNA	CDC25B	mbs15035	CTTCTGATGCAGGTCTCTGCATGGATTCCCCCAGCCCTATGGACCCC	Both miRNA and gene matched	0	0.135219	Strong-Target
hsa-miR-148a-3p	miR-148a-3p (and other miRNAs w/seed CAGUGCA)	-1.103	TargetScan Human	Moderate (predicted)	Moderate predicted	ENSG00000092853.12	CLSPN	1.571	Role of CHK Proteins in Cell Cycle Checkpoint Control		miRNA44	TCAGTGCACTACAGAACTTTGT	hsa-miR-148a-3p:hsa-miR-148a:MIMAT0000243_MirBase_miR-148a_microRNA	CLSPN	mbs3503	AACGAGAGCAGTGGCTTCGGGACATGGCACAGCAGGGGAAAATTACAGCTGAA	Both miRNA and gene matched	0	0.35669	Strong-Target
hsa-miR-148a-3p	miR-148a-3p (and other miRNAs w/seed CAGUGCA)	-1.103	TargetScan Human	Moderate (predicted)	Moderate predicted	ENSG00000163623.8	NKX6-1	1.575	Maturity Onset Diabetes of Young (MODY) Signaling		miRNA44	TCAGTGCACTACAGAACTTTGT	hsa-miR-148a-3p:hsa-miR-148a:MIMAT0000243_MirBase_miR-148a_microRNA	NKX6-1	mbs4823	GACTGCCTAGCCCGCCGGGACGCCTGCTTTTCTCGGCGAGCTG	Both miRNA and gene matched	0	0.105106	Mild-Target
hsa-miR-148a-3p	miR-148a-3p (and other miRNAs w/seed CAGUGCA)	-1.103	TargetScan Human	Moderate (predicted)	Moderate predicted	ENSG00000163032.10	VSNL1	1.632			miRNA44	TCAGTGCACTACAGAACTTTGT	hsa-miR-148a-3p:hsa-miR-148a:MIMAT0000243_MirBase_miR-148a_microRNA	VSNL1	mbs33822	TCCAATGTGGTGGCAATAAATGT	Both miRNA and gene matched	0	0.0572746	Weak-Target
hsa-miR-148a-3p	miR-148a-3p (and other miRNAs w/seed CAGUGCA)	-1.103	TargetScan Human	Moderate (predicted)	Moderate predicted	ENSG00000117724.11	CENPF	1.881			miRNA44	TCAGTGCACTACAGAACTTTGT	hsa-miR-148a-3p:hsa-miR-148a:MIMAT0000243_MirBase_miR-148a_microRNA	CENPF	mbs16156	GATCACCTGTTAGCATTGCCATTCCTCTACTGCAATGTAAATAGTATAAAGCTATG	Both miRNA and gene matched	0	0.116307	Strong-Target
hsa-miR-148a-3p	miR-148a-3p (and other miRNAs w/seed CAGUGCA)	-1.103	TargetScan Human	Moderate (predicted)	Moderate predicted	ENSG00000138180.14	CEP55	1.965			miRNA44	TCAGTGCACTACAGAACTTTGT	hsa-miR-148a-3p:hsa-miR-148a:MIMAT0000243_MirBase_miR-148a_microRNA	CEP55	mbs2845	ATGTATCTTTTAGGCTGCTGTGCATTTCTCTTGGCAGTGATACCTCCC	Both miRNA and gene matched	0	0.0848832	Mild-Target
hsa-miR-148a-3p	miR-148a-3p (and other miRNAs w/seed CAGUGCA)	-1.103	TargetScan Human	Moderate (predicted)	Moderate predicted	ENSG00000149948.12	HMGA2	2.016	Regulation Of The Epithelial Mesenchymal Transition By Growth Factors Pathway,Regulation of the Epithelial-Mesenchymal Transition Pathway		miRNA44	TCAGTGCACTACAGAACTTTGT	hsa-miR-148a-3p:hsa-miR-148a:MIMAT0000243_MirBase_miR-148a_microRNA	HMGA2	mbs39434	CCAACCTTCAAAGAAACTTGAAG	Both miRNA and gene matched	0	0.248209	Strong-Target
hsa-miR-148a-3p	miR-148a-3p (and other miRNAs w/seed CAGUGCA)	-1.103	TargetScan Human	Moderate (predicted)	Moderate predicted	ENSG00000258227.5	CLEC5A	2.018			miRNA44	TCAGTGCACTACAGAACTTTGT	hsa-miR-148a-3p:hsa-miR-148a:MIMAT0000243_MirBase_miR-148a_microRNA	CLEC5A	mbs16690	ACTGGGGGACTGGATGCTAGCCATCTCCAGGAGACAGGATCAG	Both miRNA and gene matched	0	0.10171	Mild-Target
hsa-miR-148a-3p	miR-148a-3p (and other miRNAs w/seed CAGUGCA)	-1.103	TargetScan Human	Moderate (predicted)	Moderate predicted	ENSG00000165891.14	E2F7	2.043	Breast Cancer Regulation by Stathmin1,Cell Cycle Regulation by BTG Family Proteins,Cell Cycle: G1/S Checkpoint Regulation,Chronic Myeloid Leukemia Signaling,Coronavirus Pathogenesis Pathway,Cyclins and Cell Cycle Regulation,Estrogen-mediated S-phase Entry,Glioblastoma Multiforme Signaling,Glioma Signaling,Molecular Mechanisms of Cancer,Pancreatic Adenocarcinoma Signaling,Role of BRCA1 in DNA Dama…		miRNA44	TCAGTGCACTACAGAACTTTGT	hsa-miR-148a-3p:hsa-miR-148a:MIMAT0000243_MirBase_miR-148a_microRNA	E2F7	mbs547	ATTCCACAGACCTTGCCTCTCCCAAGACTATGGGTAACAGGGCATCTATACCCCTCAAAG	Both miRNA and gene matched	0	0.0840394	Mild-Target
hsa-miR-148a-3p	miR-148a-3p (and other miRNAs w/seed CAGUGCA)	-1.103	TargetScan Human	Moderate (predicted)	Moderate predicted	ENSG00000136231.12	IGF2BP3	3.214			miRNA44	TCAGTGCACTACAGAACTTTGT	hsa-miR-148a-3p:hsa-miR-148a:MIMAT0000243_MirBase_miR-148a_microRNA	IGF2BP3	mbs38583	CAAAAA	Both miRNA and gene matched	0	0.212099	Strong-Target
hsa-miR-148a-3p	miR-148a-3p (and other miRNAs w/seed CAGUGCA)	-1.103	TargetScan Human	Moderate (predicted)	Moderate predicted	ENSG00000137745.10	MMP13	3.68	Agranulocyte Adhesion and Diapedesis,Atherosclerosis Signaling,Axonal Guidance Signaling,Bladder Cancer Signaling,Colorectal Cancer Metastasis Signaling,Estrogen Receptor Signaling,Glucocorticoid Receptor Signaling,Granulocyte Adhesion and Diapedesis,Hepatic Fibrosis / Hepatic Stellate Cell Activation,Hepatic Fibrosis Signaling Pathway,HIF1α Signaling,HOTAIR Regulatory Pathway,IL-17 Signaling,Inh…		miRNA44	TCAGTGCACTACAGAACTTTGT	hsa-miR-148a-3p:hsa-miR-148a:MIMAT0000243_MirBase_miR-148a_microRNA	MMP13	mbs35902	TCAGAGACACTGTTGATAAAAACTCAGGCAAAGAAAA	Both miRNA and gene matched	0	0.119819	Strong-Target
hsa-miR-30a-3p	miR-30a-3p (and other miRNAs w/seed UUUCAGU)	-1.071	TargetScan Human	Moderate (predicted)	Moderate predicted	ENSG00000170006.10	TMEM154	1.122			miRNA26	CTTTCAGTCGGATGTTTGCAGC	hsa-miR-30a-3p:MIMAT0000088_MirBase_miR-30a*_microRNA	TMEM154	mbs1726	TGGCTGGAATTATTTGTACCTGGACCTTGTGTTTTGTTTTTTT	Both miRNA and gene matched	0	0.0366327	Weak-Target
hsa-miR-30a-3p	miR-30a-3p (and other miRNAs w/seed UUUCAGU)	-1.071	TargetScan Human	Moderate (predicted)	Moderate predicted	ENSG00000173207.11	CKS1B	1.209	Cell Cycle: G2/M DNA Damage Checkpoint Regulation,Small Cell Lung Cancer Signaling		miRNA26	CTTTCAGTCGGATGTTTGCAGC	hsa-miR-30a-3p:MIMAT0000088_MirBase_miR-30a*_microRNA	CKS1B	mbs16978	GTTTTTTCCTGCCGGGTGTTGTATGTGTGGTGACTTGCGGATTTA	Both miRNA and gene matched	0	0.0795554	Mild-Target
hsa-miR-30a-3p	miR-30a-3p (and other miRNAs w/seed UUUCAGU)	-1.071	TargetScan Human	Moderate (predicted)	Moderate predicted	ENSG00000104147.7	OIP5	1.414			miRNA26	CTTTCAGTCGGATGTTTGCAGC	hsa-miR-30a-3p:MIMAT0000088_MirBase_miR-30a*_microRNA	OIP5	mbs37928	TTAAATGTCAGTTT	Both miRNA and gene matched	0	0.0410006	Weak-Target
hsa-miR-30a-3p	miR-30a-3p (and other miRNAs w/seed UUUCAGU)	-1.071	TargetScan Human	Moderate (predicted)	Moderate predicted	ENSG00000090889.11	KIF4A	1.925			miRNA26	CTTTCAGTCGGATGTTTGCAGC	hsa-miR-30a-3p:MIMAT0000088_MirBase_miR-30a*_microRNA	KIF4A	mbs6232	TAGAAAGATCCTGGCTCAAGATGTGGCTCAACTCAAAGAAAAAAAGGAATCTGG	Both miRNA and gene matched	0	0.0721005	Mild-Target
hsa-miR-30a-3p	miR-30a-3p (and other miRNAs w/seed UUUCAGU)	-1.071	TargetScan Human	Moderate (predicted)	Moderate predicted	ENSG00000149948.12	HMGA2	2.016	Regulation Of The Epithelial Mesenchymal Transition By Growth Factors Pathway,Regulation of the Epithelial-Mesenchymal Transition Pathway		miRNA26	CTTTCAGTCGGATGTTTGCAGC	hsa-miR-30a-3p:MIMAT0000088_MirBase_miR-30a*_microRNA	HMGA2	mbs36184	ACTTGA	Both miRNA and gene matched	0	0.325767	Strong-Target
hsa-miR-30a-3p	miR-30a-3p (and other miRNAs w/seed UUUCAGU)	-1.071	TargetScan Human	Moderate (predicted)	Moderate predicted	ENSG00000260027.4	HOXB7	2.296			miRNA26	CTTTCAGTCGGATGTTTGCAGC	hsa-miR-30a-3p:MIMAT0000088_MirBase_miR-30a*_microRNA	HOXB7	mbs34581	AACACTGAAAAAATACTACCTA	Both miRNA and gene matched	0	0.0455467	Weak-Target
hsa-miR-30a-3p	miR-30a-3p (and other miRNAs w/seed UUUCAGU)	-1.071	TargetScan Human	Moderate (predicted)	Moderate predicted	ENSG00000105880.4	DLX5	2.349	Osteoarthritis Pathway,Role of Osteoblasts, Osteoclasts and Chondrocytes in Rheumatoid Arthritis		miRNA26	CTTTCAGTCGGATGTTTGCAGC	hsa-miR-30a-3p:MIMAT0000088_MirBase_miR-30a*_microRNA	DLX5	mbs15402	ACCTCGGCTTCCTATGGCAAAGCTCTCAACCCCTACCAGTATCAGTATCACGGCGTGAA	Both miRNA and gene matched	0	0.157436	Strong-Target
hsa-miR-30a-3p	miR-30a-3p (and other miRNAs w/seed UUUCAGU)	-1.071	TargetScan Human	Moderate (predicted)	Moderate predicted	ENSG00000106031.7	HOXA13	2.717			miRNA26	CTTTCAGTCGGATGTTTGCAGC	hsa-miR-30a-3p:MIMAT0000088_MirBase_miR-30a*_microRNA	HOXA13	mbs16771	TGCTCCTCCACCCCCGCTGGATCGAGCCCACCGTCATGTTTCTCTACGAC	Both miRNA and gene matched	0	0.0820696	Mild-Target
hsa-miR-30a-5p	miR-30c-5p (and other miRNAs w/seed GUAAACA)	-1.03	TargetScan Human	Moderate (predicted)	Moderate predicted	ENSG00000097046.11	CDC7	1.022	Cell Cycle Control of Chromosomal Replication,Mitotic Roles of Polo-Like Kinase		miRNA25	TGTAAACATCCTCGACTGGAAG	hsa-miR-30a-5p:hsa-miR-30a:MIMAT0000087_MirBase_miR-30a_microRNA	CDC7	mbs283	CTTCCCTAATTACCTTTCACTGACATATACAGAAAAAGGAGCAGTTTTAGTTTTAAT	Both miRNA and gene matched	0	0.0704544	Mild-Target
hsa-miR-30a-5p	miR-30c-5p (and other miRNAs w/seed GUAAACA)	-1.03	TargetScan Human	Moderate (predicted)	Moderate predicted	ENSG00000182010.9	RTKN2	1.055			miRNA25	TGTAAACATCCTCGACTGGAAG	hsa-miR-30a-5p:hsa-miR-30a:MIMAT0000087_MirBase_miR-30a_microRNA	RTKN2	mbs5469	TTGTTTGAATTTTTGGGTTATTTTTTAAAACTTCATTGCTGTT	Both miRNA and gene matched	0	0.130456	Strong-Target
hsa-miR-30a-5p	miR-30c-5p (and other miRNAs w/seed GUAAACA)	-1.03	TargetScan Human	Moderate (predicted)	Moderate predicted	ENSG00000116132.10	PRRX1	1.141			miRNA25	TGTAAACATCCTCGACTGGAAG	hsa-miR-30a-5p:hsa-miR-30a:MIMAT0000087_MirBase_miR-30a_microRNA	PRRX1	mbs38412	TTCTCTGTATGTCCAGCACTTTG	Both miRNA and gene matched	0	0.106116	Mild-Target
hsa-miR-30a-5p	miR-30c-5p (and other miRNAs w/seed GUAAACA)	-1.03	TargetScan Human	Moderate (predicted)	Moderate predicted	ENSG00000072274.11	TFRC	1.214	Clathrin-mediated Endocytosis Signaling,Ferroptosis Signaling Pathway,Hepatic Fibrosis Signaling Pathway,Iron homeostasis signaling pathway,Virus Entry via Endocytic Pathways		miRNA25	TGTAAACATCCTCGACTGGAAG	hsa-miR-30a-5p:hsa-miR-30a:MIMAT0000087_MirBase_miR-30a_microRNA	TFRC	mbs35786	ATTCCTGGTTCGGGTGTTACGCACACGTAC	Both miRNA and gene matched	0	0.173979	Strong-Target
hsa-miR-30a-5p	miR-30c-5p (and other miRNAs w/seed GUAAACA)	-1.03	TargetScan Human	Moderate (predicted)	Moderate predicted	ENSG00000029993.13	HMGB3	1.316			miRNA25	TGTAAACATCCTCGACTGGAAG	hsa-miR-30a-5p:hsa-miR-30a:MIMAT0000087_MirBase_miR-30a_microRNA	HMGB3	mbs16291	AAGGATAGTACCTACTCCCTCTAACCACCTCACCCCATTCTTGAATGACAT	Both miRNA and gene matched	0	1	Strong-Target
hsa-miR-30a-5p	miR-30c-5p (and other miRNAs w/seed GUAAACA)	-1.03	TargetScan Human	Moderate (predicted)	Moderate predicted	ENSG00000127152.16	BCL11B	1.453			miRNA25	TGTAAACATCCTCGACTGGAAG	hsa-miR-30a-5p:hsa-miR-30a:MIMAT0000087_MirBase_miR-30a_microRNA	BCL11B	mbs1740	GTGAAACAAACACAAATATCATAAAAGGAGCTGGTGATTCAGCT	Both miRNA and gene matched	0	0.140965	Strong-Target
hsa-miR-30a-5p	miR-30c-5p (and other miRNAs w/seed GUAAACA)	-1.03	TargetScan Human	Moderate (predicted)	Moderate predicted	ENSG00000166803.9	PCLAF	1.636			miRNA25	TGTAAACATCCTCGACTGGAAG	hsa-miR-30a-5p:hsa-miR-30a:MIMAT0000087_MirBase_miR-30a_microRNA	PCLAF	mbs38754	TGATTATTGGAATGGTGCCATA	Both miRNA and gene matched	0	0.211094	Strong-Target
hsa-miR-30a-5p	miR-30c-5p (and other miRNAs w/seed GUAAACA)	-1.03	TargetScan Human	Moderate (predicted)	Moderate predicted	ENSG00000126778.8	SIX1	1.664			miRNA25	TGTAAACATCCTCGACTGGAAG	hsa-miR-30a-5p:hsa-miR-30a:MIMAT0000087_MirBase_miR-30a_microRNA	SIX1	mbs10216	TATTTTTGCCTGGGGCAAAATGATGTATCTTCTGTATTTAGCT	Both miRNA and gene matched	0	1	Strong-Target
hsa-miR-30a-5p	miR-30c-5p (and other miRNAs w/seed GUAAACA)	-1.03	TargetScan Human	Moderate (predicted)	Moderate predicted	ENSG00000120068.6	HOXB8	1.809			miRNA25	TGTAAACATCCTCGACTGGAAG	hsa-miR-30a-5p:hsa-miR-30a:MIMAT0000087_MirBase_miR-30a_microRNA	HOXB8	mbs4699	AATGACCAAGGTACCGATTTCTGCTAAGTTCTCCCAACAACATGAAACTGCCTATTCACGCCGTAATTCTTTCTGTCTCCCT	Both miRNA and gene matched	0	0.409841	Strong-Target
hsa-miR-30a-5p	miR-30c-5p (and other miRNAs w/seed GUAAACA)	-1.03	TargetScan Human	Moderate (predicted)	Moderate predicted	ENSG00000173894.9	CBX2	1.871	Senescence Pathway		miRNA25	TGTAAACATCCTCGACTGGAAG	hsa-miR-30a-5p:hsa-miR-30a:MIMAT0000087_MirBase_miR-30a_microRNA	CBX2	mbs8070	TGTGCTTTGGCCTTCTCGGGACTGTCCTGTCACCCCTCCTCGCTA	Both miRNA and gene matched	0	0.172208	Strong-Target
hsa-miR-30a-5p	miR-30c-5p (and other miRNAs w/seed GUAAACA)	-1.03	TargetScan Human	Moderate (predicted)	Moderate predicted	ENSG00000164932.11	CTHRC1	2.057	PCP pathway		miRNA25	TGTAAACATCCTCGACTGGAAG	hsa-miR-30a-5p:hsa-miR-30a:MIMAT0000087_MirBase_miR-30a_microRNA	CTHRC1	mbs37019	TTTAATTTTCATTTGCTACCTCT	Both miRNA and gene matched	0	0.0815893	Mild-Target
hsa-miR-30a-5p	miR-30c-5p (and other miRNAs w/seed GUAAACA)	-1.03	TargetScan Human	Moderate (predicted)	Moderate predicted	ENSG00000101057.14	MYBL2	2.062			miRNA25	TGTAAACATCCTCGACTGGAAG	hsa-miR-30a-5p:hsa-miR-30a:MIMAT0000087_MirBase_miR-30a_microRNA	MYBL2	mbs12287	AGAGGGATAGCAAGTGCAAGGTCAAATGGACCCATGAGGAGGACGAGC	Both miRNA and gene matched	0	0.0911008	Mild-Target
hsa-miR-30a-5p	miR-30c-5p (and other miRNAs w/seed GUAAACA)	-1.03	TargetScan Human	Moderate (predicted)	Moderate predicted	ENSG00000148848.13	ADAM12	2.267	Axonal Guidance Signaling,Inhibition of Matrix Metalloproteases		miRNA25	TGTAAACATCCTCGACTGGAAG	hsa-miR-30a-5p:hsa-miR-30a:MIMAT0000087_MirBase_miR-30a_microRNA	ADAM12	mbs35063	CTTTAAGGTGCTAT	Both miRNA and gene matched	0	0.119253	Strong-Target
hsa-miR-30a-5p	miR-30c-5p (and other miRNAs w/seed GUAAACA)	-1.03	TargetScan Human	Moderate (predicted)	Moderate predicted	ENSG00000101115.11	SALL4	2.357	Human Embryonic Stem Cell Pluripotency,Role of NANOG in Mammalian Embryonic Stem Cell Pluripotency,Role of Oct4 in Mammalian Embryonic Stem Cell Pluripotency		miRNA25	TGTAAACATCCTCGACTGGAAG	hsa-miR-30a-5p:hsa-miR-30a:MIMAT0000087_MirBase_miR-30a_microRNA	SALL4	mbs39313	TTATCTACCTCA	Both miRNA and gene matched	0	0.129666	Strong-Target
hsa-miR-30a-5p	miR-30c-5p (and other miRNAs w/seed GUAAACA)	-1.03	TargetScan Human	Moderate (predicted)	Moderate predicted	ENSG00000115008.5	IL1A	2.77	Acute Phase Response Signaling,Adrenomedullin signaling pathway,Agranulocyte Adhesion and Diapedesis,Airway Pathology in Chronic Obstructive Pulmonary Disease,Altered T Cell and B Cell Signaling in Rheumatoid Arthritis,Aryl Hydrocarbon Receptor Signaling,Atherosclerosis Signaling,Cardiac Hypertrophy Signaling (Enhanced),Cholecystokinin/Gastrin-mediated Signaling,Communication between Innate and A…		miRNA25	TGTAAACATCCTCGACTGGAAG	hsa-miR-30a-5p:hsa-miR-30a:MIMAT0000087_MirBase_miR-30a_microRNA	IL1A	mbs36700	TTTGTAAGAGTGGAACAACACTAAC	Both miRNA and gene matched	0	0.352191	Strong-Target
hsa-miR-30a-5p	miR-30c-5p (and other miRNAs w/seed GUAAACA)	-1.03	TargetScan Human	Moderate (predicted)	Moderate predicted	ENSG00000005073.5	HOXA11	3.282			miRNA25	TGTAAACATCCTCGACTGGAAG	hsa-miR-30a-5p:hsa-miR-30a:MIMAT0000087_MirBase_miR-30a_microRNA	HOXA11	mbs11302	AATTGGGTGGGGGGCTTCATACACATGAGATAATATGCAGATTTTGC	Both miRNA and gene matched	0	0.0985644	Mild-Target
hsa-miR-29c-3p	miR-29b-3p (and other miRNAs w/seed AGCACCA)	-1.006	TargetScan Human	Moderate (predicted)	Moderate predicted	ENSG00000176597.10	B3GNT5	1.033			miRNA102	TAGCACCATTTGAAATCGGTTA	hsa-miR-29c-3p:hsa-miR-29c:MIMAT0000681_MirBase_miR-29c_microRNA	B3GNT5	mbs5006	ATACTTGAGGTGTAGAGATGTTATTAAGAAGTTTTGATGTTAGAATA	Both miRNA and gene matched	0	0.229803	Strong-Target
hsa-miR-29c-3p	miR-29b-3p (and other miRNAs w/seed AGCACCA)	-1.006	TargetScan Human	Moderate (predicted)	Moderate predicted	ENSG00000182010.9	RTKN2	1.055			miRNA102	TAGCACCATTTGAAATCGGTTA	hsa-miR-29c-3p:hsa-miR-29c:MIMAT0000681_MirBase_miR-29c_microRNA	RTKN2	mbs5469	TTGTTTGAATTTTTGGGTTATTTTTTAAAACTTCATTGCTGTT	Both miRNA and gene matched	0	0.0877456	Mild-Target
hsa-miR-29c-3p	miR-29b-3p (and other miRNAs w/seed AGCACCA)	-1.006	TargetScan Human	Moderate (predicted)	Moderate predicted	ENSG00000103888.14	CEMIP	1.078	Chondroitin Sulfate Degradation (Metazoa),Dermatan Sulfate Degradation (Metazoa)		miRNA102	TAGCACCATTTGAAATCGGTTA	hsa-miR-29c-3p:hsa-miR-29c:MIMAT0000681_MirBase_miR-29c_microRNA	CEMIP	mbs38630	CTGAGATT	Both miRNA and gene matched	0	0.102948	Mild-Target
hsa-miR-29c-3p	miR-29b-3p (and other miRNAs w/seed AGCACCA)	-1.006	TargetScan Human	Moderate (predicted)	Moderate predicted	ENSG00000149257.12	SERPINH1	1.178			miRNA102	TAGCACCATTTGAAATCGGTTA	hsa-miR-29c-3p:hsa-miR-29c:MIMAT0000681_MirBase_miR-29c_microRNA	SERPINH1	mbs11400	CACATCCTGTGGGACCTGGGCCATAGTCATTCTGCCTGCCCTGAAAG	Both miRNA and gene matched	0	1	Strong-Target
hsa-miR-29c-3p	miR-29b-3p (and other miRNAs w/seed AGCACCA)	-1.006	TargetScan Human	Moderate (predicted)	Moderate predicted	ENSG00000170779.10	CDCA4	1.289			miRNA102	TAGCACCATTTGAAATCGGTTA	hsa-miR-29c-3p:hsa-miR-29c:MIMAT0000681_MirBase_miR-29c_microRNA	CDCA4	mbs9850	CCACAGCCCTGGGCCCCTCGTGTCTCTTTGTGTCCCCCACTGT	Both miRNA and gene matched	0	0.0878647	Mild-Target
hsa-miR-29c-3p	miR-29b-3p (and other miRNAs w/seed AGCACCA)	-1.006	TargetScan Human	Moderate (predicted)	Moderate predicted	ENSG00000127152.16	BCL11B	1.453			miRNA102	TAGCACCATTTGAAATCGGTTA	hsa-miR-29c-3p:hsa-miR-29c:MIMAT0000681_MirBase_miR-29c_microRNA	BCL11B	mbs1740	GTGAAACAAACACAAATATCATAAAAGGAGCTGGTGATTCAGCT	Both miRNA and gene matched	0	0.0774012	Mild-Target
hsa-miR-29c-3p	miR-29b-3p (and other miRNAs w/seed AGCACCA)	-1.006	TargetScan Human	Moderate (predicted)	Moderate predicted	ENSG00000131153.7	GINS2	1.511			miRNA102	TAGCACCATTTGAAATCGGTTA	hsa-miR-29c-3p:hsa-miR-29c:MIMAT0000681_MirBase_miR-29c_microRNA	GINS2	mbs13133	GAGGGGCCCGAGGAGACCGTGAGGCTCTGGCCTGCAGCTCGCGCC	Both miRNA and gene matched	0	0.203778	Strong-Target
hsa-miR-29c-3p	miR-29b-3p (and other miRNAs w/seed AGCACCA)	-1.006	TargetScan Human	Moderate (predicted)	Moderate predicted	ENSG00000173894.9	CBX2	1.871	Senescence Pathway		miRNA102	TAGCACCATTTGAAATCGGTTA	hsa-miR-29c-3p:hsa-miR-29c:MIMAT0000681_MirBase_miR-29c_microRNA	CBX2	mbs3258	GATTGGATGGAGTCCGCCAGCAGGCATGGGGCTACATTCCAGTGCCTGACTATAGGGAG	Both miRNA and gene matched	0	0.174894	Strong-Target
hsa-miR-29c-3p	miR-29b-3p (and other miRNAs w/seed AGCACCA)	-1.006	TargetScan Human	Moderate (predicted)	Moderate predicted	ENSG00000169245.5	CXCL10	1.972	Agranulocyte Adhesion and Diapedesis,Communication between Innate and Adaptive Immune Cells,Granulocyte Adhesion and Diapedesis,IL-17A Signaling in Gastric Cells,Neuroinflammation Signaling Pathway,Pathogenesis of Multiple Sclerosis,Role of Hypercytokinemia/hyperchemokinemia in the Pathogenesis of Influenza,Role of IL-17F in Allergic Inflammatory Airway Diseases,Role of MAPK Signaling in Inhibiti…		miRNA102	TAGCACCATTTGAAATCGGTTA	hsa-miR-29c-3p:hsa-miR-29c:MIMAT0000681_MirBase_miR-29c_microRNA	CXCL10	mbs37777	ATGGTCACCAAATCAGCTGCTAC	Both miRNA and gene matched	0	0.0985333	Mild-Target
hsa-miR-29c-3p	miR-29b-3p (and other miRNAs w/seed AGCACCA)	-1.006	TargetScan Human	Moderate (predicted)	Moderate predicted	ENSG00000165891.14	E2F7	2.043	Breast Cancer Regulation by Stathmin1,Cell Cycle Regulation by BTG Family Proteins,Cell Cycle: G1/S Checkpoint Regulation,Chronic Myeloid Leukemia Signaling,Coronavirus Pathogenesis Pathway,Cyclins and Cell Cycle Regulation,Estrogen-mediated S-phase Entry,Glioblastoma Multiforme Signaling,Glioma Signaling,Molecular Mechanisms of Cancer,Pancreatic Adenocarcinoma Signaling,Role of BRCA1 in DNA Dama…		miRNA102	TAGCACCATTTGAAATCGGTTA	hsa-miR-29c-3p:hsa-miR-29c:MIMAT0000681_MirBase_miR-29c_microRNA	E2F7	mbs547	ATTCCACAGACCTTGCCTCTCCCAAGACTATGGGTAACAGGGCATCTATACCCCTCAAAG	Both miRNA and gene matched	0	0.0748078	Mild-Target
hsa-miR-29c-3p	miR-29b-3p (and other miRNAs w/seed AGCACCA)	-1.006	TargetScan Human	Moderate (predicted)	Moderate predicted	ENSG00000148848.13	ADAM12	2.267	Axonal Guidance Signaling,Inhibition of Matrix Metalloproteases		miRNA102	TAGCACCATTTGAAATCGGTTA	hsa-miR-29c-3p:hsa-miR-29c:MIMAT0000681_MirBase_miR-29c_microRNA	ADAM12	mbs35062	TGCTGTGCTGTGCTATGGTGCTC	Both miRNA and gene matched	0	0.092576	Mild-Target
hsa-miR-29c-3p	miR-29b-3p (and other miRNAs w/seed AGCACCA)	-1.006	TargetScan Human	Moderate (predicted)	Moderate predicted	ENSG00000253293.4	HOXA10	2.328	Production of Nitric Oxide and Reactive Oxygen Species in Macrophages,VDR/RXR Activation		miRNA102	TAGCACCATTTGAAATCGGTTA	hsa-miR-29c-3p:hsa-miR-29c:MIMAT0000681_MirBase_miR-29c_microRNA	HOXA10	mbs37931	GGTCAAACCTGTAGATGCAGAAA	Both miRNA and gene matched	0	0.121641	Strong-Target
hsa-miR-146b-5p	miR-146a-5p (and other miRNAs w/seed GAGAACU)	1.008	Ingenuity Expert Findings,TargetScan Human	Experimentally Observed,High (predicted)	Experimentally Observed	ENSG00000139910.18	NOVA1	-1.238			miRNA834	TGAGAACTGAATTCCATAGGCTG	hsa-miR-146b-5p	NOVA1	mbs38162	TAATGATTGAATGTAGACAGGGA	Both miRNA and gene matched	0	0.599573	Strong-Target
hsa-miR-183-5p	miR-183-5p (miRNAs w/seed AUGGCAC)	1.106	Ingenuity Expert Findings,TargetScan Human	Experimentally Observed,High (predicted)	Experimentally Observed	ENSG00000150593.14	PDCD4	-1.135	Hepatic Fibrosis Signaling Pathway,PD-1, PD-L1 cancer immunotherapy pathway		miRNA57	TATGGCACTGGTAGAATTCACT	hsa-miR-183:hsa-miR-183-5p:MIMAT0000261_MirBase_miR-183_microRNA	PDCD4	mbs39655	CTGTGAGATACTGTGCTTTGG	Both miRNA and gene matched	0	0.24476	Strong-Target
hsa-miR-21-5p	miR-21-5p (and other miRNAs w/seed AGCUUAU)	1.122	Ingenuity Expert Findings,TarBase,TargetScan Human,miRecords	Experimentally Observed,High (predicted)	Experimentally Observed	ENSG00000150593.14	PDCD4	-1.135	Hepatic Fibrosis Signaling Pathway,PD-1, PD-L1 cancer immunotherapy pathway		miRNA15	TAGCTTATCAGACTGATGTTGA	hsa-miR-21-5p:hsa-miR-21:rno-miR-21-5p:MIMAT0000076_MirBase_miR-21_microRNA	PDCD4	mbs38577	TTACACTGGGGAAAAAAATGCAGGTATCACTTTA	Both miRNA and gene matched	0	0.742447	Strong-Target
hsa-miR-146b-5p	miR-146a-5p (and other miRNAs w/seed GAGAACU)	1.008	TargetScan Human,miRecords	Experimentally Observed,Moderate (predicted)	Experimentally Observed	ENSG00000185432.11	METTL7A	-1.759			miRNA834	TGAGAACTGAATTCCATAGGCTG	hsa-miR-146b-5p	METTL7A	mbs8299	GTTGCCACACCTAGTTCTGCCCAGCTTTATGTCTTTTATTCCAGTATTCCACCAAAGTTTGTTTTCCT	Both miRNA and gene matched	0	0.140998	Strong-Target
hsa-miR-34c-5p	miR-34a-5p (and other miRNAs w/seed GGCAGUG)	1.047	TargetScan Human	High (predicted)	High predicted	ENSG00000066405.11	CLDN18	-3.045	Agranulocyte Adhesion and Diapedesis,Granulocyte Adhesion and Diapedesis,Leukocyte Extravasation Signaling,Sertoli Cell-Sertoli Cell Junction Signaling,Tight Junction Signaling		miRNA549	AGGCAGTGTAGTTAGCTGATTGC	hsa-miR-34c-5p	CLDN18	mbs36533	TAGCCTCAGTCTCTGTCTCTAAA	Both miRNA and gene matched	0	0.0756266	Mild-Target
hsa-miR-34c-5p	miR-34a-5p (and other miRNAs w/seed GGCAGUG)	1.047	TargetScan Human	High (predicted)	High predicted	ENSG00000077274.8	CAPN6	-2.394	Amyloid Processing,Amyotrophic Lateral Sclerosis Signaling,Apoptosis Signaling,FAK Signaling,Huntington's Disease Signaling,Integrin Signaling,Necroptosis Signaling Pathway,nNOS Signaling in Neurons,Regulation of Cellular Mechanics by Calpain Protease,Senescence Pathway		miRNA549	AGGCAGTGTAGTTAGCTGATTGC	hsa-miR-34c-5p	CAPN6	mbs37705	TACACTGCCT	Both miRNA and gene matched	0	0.04502	Weak-Target
hsa-miR-34c-5p	miR-34a-5p (and other miRNAs w/seed GGCAGUG)	1.047	TargetScan Human	High (predicted)	High predicted	ENSG00000157404.14	KIT	-1.749	Acute Myeloid Leukemia Signaling,IL-15 Production,Melanocyte Development and Pigmentation Signaling,Sperm Motility		miRNA549	AGGCAGTGTAGTTAGCTGATTGC	hsa-miR-34c-5p	KIT	mbs37933	ACAGGAAGTGGGAAAACACGCCA	Both miRNA and gene matched	0	0.0880786	Mild-Target
hsa-miR-34c-5p	miR-34a-5p (and other miRNAs w/seed GGCAGUG)	1.047	TargetScan Human	High (predicted)	High predicted	ENSG00000146013.9	GFRA3	-1.364	GDNF Family Ligand-Receptor Interactions		miRNA549	AGGCAGTGTAGTTAGCTGATTGC	hsa-miR-34c-5p	GFRA3	mbs37824	TAAGCACCCCACTGCCCTCAGA	Both miRNA and gene matched	0	0.780113	Strong-Target
hsa-miR-34c-5p	miR-34a-5p (and other miRNAs w/seed GGCAGUG)	1.047	TargetScan Human	High (predicted)	High predicted	ENSG00000211445.10	GPX3	-1.215	Apelin Adipocyte Signaling Pathway,Glutathione Redox Reactions I		miRNA549	AGGCAGTGTAGTTAGCTGATTGC	hsa-miR-34c-5p	GPX3	mbs3422	GACGGACGGTGGCCAGGGATCAGGCAGCGGCTCAGGCGACCCTGAGTGTGCCC	Both miRNA and gene matched	0	0.0807981	Mild-Target
hsa-miR-34c-5p	miR-34a-5p (and other miRNAs w/seed GGCAGUG)	1.047	TargetScan Human	High (predicted)	High predicted	ENSG00000166482.10	MFAP4	-1.152			miRNA549	AGGCAGTGTAGTTAGCTGATTGC	hsa-miR-34c-5p	MFAP4	mbs39524	TACACCTGAAGTTACACTGCCA	Both miRNA and gene matched	0	0.111788	Strong-Target
hsa-miR-34c-5p	miR-34a-5p (and other miRNAs w/seed GGCAGUG)	1.047	TargetScan Human	High (predicted)	High predicted	ENSG00000107864.13	CPEB3	-1.04			miRNA549	AGGCAGTGTAGTTAGCTGATTGC	hsa-miR-34c-5p	CPEB3	mbs2672	TAACACAGGTCCTGCTGTGGCCTTTCCTTGGTGTGACACTTGAACTAGTCGATTTTTTGAAGGCTATAACCT	Both miRNA and gene matched	0	0.0845641	Mild-Target
hsa-miR-210-3p	miR-210-3p (miRNAs w/seed UGUGCGU)	1.104	TargetScan Human	High (predicted)	High predicted	ENSG00000133019.10	CHRM3	-1.177	AMPK Signaling,Breast Cancer Regulation by Stathmin1,cAMP-mediated signaling,CREB Signaling in Neurons,eNOS Signaling,G-Protein Coupled Receptor Signaling,Gαq Signaling,Gαs Signaling,Insulin Secretion Signaling Pathway		miRNA60	CTGTGCGTGTGACAGCGGCTGA	hsa-miR-210-3p:hsa-miR-210:MIMAT0000267_MirBase_miR-210_microRNA	CHRM3	mbs15045	CGCCCCTCCCCCAGCCTCGTTGCCGCCTTGCAGTTTGATCTCAGACTGCTGTGCTA	Both miRNA and gene matched	0	0.0590347	Weak-Target
hsa-miR-183-5p	miR-183-5p (miRNAs w/seed AUGGCAC)	1.106	TargetScan Human	High (predicted)	High predicted	ENSG00000139737.20	SLAIN1	-1.63			miRNA57	TATGGCACTGGTAGAATTCACT	hsa-miR-183:hsa-miR-183-5p:MIMAT0000261_MirBase_miR-183_microRNA	SLAIN1	mbs38470	CATTGCACTT	Both miRNA and gene matched	0	0.116257	Strong-Target
hsa-miR-21-5p	miR-21-5p (and other miRNAs w/seed AGCUUAU)	1.122	TargetScan Human	High (predicted)	High predicted	ENSG00000165092.11	ALDH1A1	-1.623	Aryl Hydrocarbon Receptor Signaling,Dopamine Degradation,Ethanol Degradation II,Ethanol Degradation IV,Fatty Acid α-oxidation,Histamine Degradation,LPS/IL-1 Mediated Inhibition of RXR Function,Noradrenaline and Adrenaline Degradation,Oxidative Ethanol Degradation III,Putrescine Degradation III,PXR/RXR Activation,RAR Activation,Retinoate Biosynthesis I,Serotonin Degradation,Tryptophan Degradation …		miRNA15	TAGCTTATCAGACTGATGTTGA	hsa-miR-21-5p:hsa-miR-21:rno-miR-21-5p:MIMAT0000076_MirBase_miR-21_microRNA	ALDH1A1	mbs36293	CCCCTGTGGTGTGGTTT	Both miRNA and gene matched	0	0.0930878	Mild-Target
hsa-miR-93-5p	miR-17-5p (and other miRNAs w/seed AAAGUGC)	1.148	TargetScan Human	High (predicted)	High predicted	ENSG00000174136.10	RGMB	-1.369			miRNA31	CAAAGTGCTGTTCGTGCAGGTAG	hsa-miR-93-5p:hsa-miR-93:MIMAT0000093_MirBase_miR-93_microRNA	RGMB	mbs8948	TACCTTCCTGCCCTTTCCCATTGCTACTGATTTGCCACGGTGTGCAGCTTTTA	Both miRNA and gene matched	0	0.224276	Strong-Target
hsa-miR-93-5p	miR-17-5p (and other miRNAs w/seed AAAGUGC)	1.148	TargetScan Human	High (predicted)	High predicted	ENSG00000180787.5	ZFP3	-1.011			miRNA31	CAAAGTGCTGTTCGTGCAGGTAG	hsa-miR-93-5p:hsa-miR-93:MIMAT0000093_MirBase_miR-93_microRNA	ZFP3	mbs1099	CAGTCCTCCTGCCTCAGCCTTCCAAATAGCTAGGACTGCAGGCACT	Both miRNA and gene matched	0	0.131265	Strong-Target
hsa-miR-708-5p	miR-708-5p (and other miRNAs w/seed AGGAGCU)	1.183	TargetScan Human	High (predicted)	High predicted	ENSG00000004799.7	PDK4	-2.684	Glucocorticoid Receptor Signaling,Reelin Signaling in Neurons,Senescence Pathway		miRNA281	AAGGAGCTTACAATCTAGCTGGG	hsa-miR-708-5p:hsa-miR-708:MIMAT0004926_MirBase_miR-708_microRNA	PDK4	mbs37998	TTGCCAAA	Both miRNA and gene matched	0	0.121882	Strong-Target
hsa-miR-18a-5p	miR-18a-5p (and other miRNAs w/seed AAGGUGC)	1.225	TargetScan Human	High (predicted)	High predicted	ENSG00000132970.11	WASF3	-1.321	Signaling by Rho Family GTPases		miRNA11	TAAGGTGCATCTAGTGCAGATAG	hsa-miR-18a-5p:hsa-miR-18a:MIMAT0000072_MirBase_miR-18a_microRNA	WASF3	mbs34293	TAAGACCCAGAAAAGTCATAAA	Both miRNA and gene matched	0	0.163437	Strong-Target
hsa-miR-18a-5p	miR-18a-5p (and other miRNAs w/seed AAGGUGC)	1.225	TargetScan Human	High (predicted)	High predicted	ENSG00000146122.15	DAAM2	-1.284			miRNA11	TAAGGTGCATCTAGTGCAGATAG	hsa-miR-18a-5p:hsa-miR-18a:MIMAT0000072_MirBase_miR-18a_microRNA	DAAM2	mbs36758	TGGGGGCAAAC	Both miRNA and gene matched	0	0.0816249	Mild-Target
hsa-miR-455-3p	miR-455-3p (miRNAs w/seed CAGUCCA)	1.296	TargetScan Human	High (predicted)	High predicted	ENSG00000185499.15	MUC1	-1.412	ILK Signaling		miRNA270	GCAGTCCATGGGCATATACAC	hsa-miR-455-3p:MIMAT0004784_MirBase_miR-455-3p_microRNA	MUC1	mbs34764	ATAGCGGGGATCCTGAACTGGAC	Both miRNA and gene matched	0	0.110942	Strong-Target
hsa-miR-135b-5p	miR-135a-5p (and other miRNAs w/seed AUGGCUU)	1.914	TargetScan Human	High (predicted)	High predicted	ENSG00000151623.13	NR3C2	-1.788	Aldosterone Signaling in Epithelial Cells,Glucocorticoid Receptor Signaling,IL-4 Signaling		miRNA506	TATGGCTTTTCATTCCTATGTGA	hsa-miR-135b-5p:hsa-miR-135b	NR3C2	mbs39807	GAAAAAAAAATTCCATGCACTC	Both miRNA and gene matched	0	0.0713394	Mild-Target
hsa-miR-135b-5p	miR-135a-5p (and other miRNAs w/seed AUGGCUU)	1.914	TargetScan Human	High (predicted)	High predicted	ENSG00000104177.16	MYEF2	-1.325			miRNA506	TATGGCTTTTCATTCCTATGTGA	hsa-miR-135b-5p:hsa-miR-135b	MYEF2	mbs3354	GTAATTTGCAGGCCGGTAGACTTGGTTCCACAATTTTTGTTGCCAATCTTGACTTCAAAGTTGGTTGGA	Both miRNA and gene matched	0	0.11736	Strong-Target
hsa-miR-205-5p	miR-205-5p (and other miRNAs w/seed CCUUCAU)	2.536	TargetScan Human	High (predicted)	High predicted	ENSG00000095637.19	SORBS1	-1.866	Ephrin Receptor Signaling,Epithelial Adherens Junction Signaling,Germ Cell-Sertoli Cell Junction Signaling,Sertoli Cell-Sertoli Cell Junction Signaling		miRNA517	TCCTTCATTCCACCGGAGTCTG	hsa-miR-205-5p:hsa-miR-205	SORBS1	mbs8285	AGCCGGAGGTAATAGTTGTCCCTCTCTACCTGGTTAATACTGACAGAGGGCAAGAAGGCA	Both miRNA and gene matched	0	0.095768	Mild-Target
hsa-miR-196a-5p	miR-196a-5p (and other miRNAs w/seed AGGUAGU)	3.247	TargetScan Human	High (predicted)	High predicted	ENSG00000141448.7	GATA6	-1.499	Role of NANOG in Mammalian Embryonic Stem Cell Pluripotency,Thrombin Signaling,Transcriptional Regulatory Network in Embryonic Stem Cells		miRNA41	TAGGTAGTTTCATGTTGTTGGG	hsa-miR-196a-5p:hsa-miR-196a:MIMAT0000226_MirBase_miR-196a_microRNA	GATA6	mbs892	AGCACCAATCCCGAGAACAGCGAGCTCAAGTATTCGGGTCAAG	Both miRNA and gene matched	0	0.149236	Strong-Target
hsa-miR-146b-5p	miR-146a-5p (and other miRNAs w/seed GAGAACU)	1.008	TargetScan Human	Moderate (predicted)	Moderate predicted	ENSG00000126562.15	WNK4	-1.959			miRNA834	TGAGAACTGAATTCCATAGGCTG	hsa-miR-146b-5p	WNK4	mbs34623	TCTCCCCCACACCAGGGCCCA	Both miRNA and gene matched	0	0.433679	Strong-Target
hsa-miR-146b-5p	miR-146a-5p (and other miRNAs w/seed GAGAACU)	1.008	TargetScan Human	Moderate (predicted)	Moderate predicted	ENSG00000185483.10	ROR1	-1.815	IL-15 Production,Sperm Motility,Wnt/Ca+ pathway		miRNA834	TGAGAACTGAATTCCATAGGCTG	hsa-miR-146b-5p	ROR1	mbs38304	CGCAACAAGTACCTTCTGTGAAG	Both miRNA and gene matched	0	0.0739693	Mild-Target
hsa-miR-146b-5p	miR-146a-5p (and other miRNAs w/seed GAGAACU)	1.008	TargetScan Human	Moderate (predicted)	Moderate predicted	ENSG00000211445.10	GPX3	-1.215	Apelin Adipocyte Signaling Pathway,Glutathione Redox Reactions I		miRNA834	TGAGAACTGAATTCCATAGGCTG	hsa-miR-146b-5p	GPX3	mbs3422	GACGGACGGTGGCCAGGGATCAGGCAGCGGCTCAGGCGACCCTGAGTGTGCCC	Both miRNA and gene matched	0	0.0439574	Weak-Target
hsa-miR-15b-3p	miR-15b-3p (miRNAs w/seed GAAUCAU)	1.008	TargetScan Human	Moderate (predicted)	Moderate predicted	ENSG00000154655.13	L3MBTL4	-1.166			miRNA230	CGAATCATTATTTGCTGCTCTA	hsa-miR-15b-3p:MIMAT0004586_MirBase_miR-15b*_microRNA	L3MBTL4	mbs775	GGTTTGGAATACTCGGTGGAGCAGGCGCAGCAGGTGCTTCACC	Both miRNA and gene matched	0	0.0759633	Mild-Target
hsa-miR-15b-3p	miR-15b-3p (miRNAs w/seed GAAUCAU)	1.008	TargetScan Human	Moderate (predicted)	Moderate predicted	ENSG00000152503.8	TRIM36	-1.115			miRNA230	CGAATCATTATTTGCTGCTCTA	hsa-miR-15b-3p:MIMAT0004586_MirBase_miR-15b*_microRNA	TRIM36	mbs2815	CACCTCCTGCTGAACTTGAAGAGAGACCGTGTAGAGAGTAGAGCTGGATTTAA	Both miRNA and gene matched	0	0.205543	Strong-Target
hsa-miR-15b-3p	miR-15b-3p (miRNAs w/seed GAAUCAU)	1.008	TargetScan Human	Moderate (predicted)	Moderate predicted	ENSG00000175198.13	PCCA	-1.018	2-oxobutanoate Degradation I,Methylmalonyl Pathway,Superpathway of Methionine Degradation		miRNA230	CGAATCATTATTTGCTGCTCTA	hsa-miR-15b-3p:MIMAT0004586_MirBase_miR-15b*_microRNA	PCCA	mbs12576	GTATCCTGATGGCTTCAAAGGACACATGCTAACCAAGAGTGAGAAGAACCAGTT	Both miRNA and gene matched	0	0.117392	Strong-Target
hsa-miR-141-5p	miR-141-5p (and other miRNAs w/seed AUCUUCC)	1.018	TargetScan Human	Moderate (predicted)	Moderate predicted	ENSG00000118432.12	CNR1	-1.895	Breast Cancer Regulation by Stathmin1,cAMP-mediated signaling,Corticotropin Releasing Hormone Signaling,CREB Signaling in Neurons,Endocannabinoid Cancer Inhibition Pathway,Endocannabinoid Developing Neuron Pathway,Endocannabinoid Neuronal Synapse Pathway,G-Protein Coupled Receptor Signaling,Gαi Signaling,Gαs Signaling,Hepatic Fibrosis Signaling Pathway,Reelin Signaling in Neurons		miRNA1146	CATCTTCCAGTACAGTGTTGGA	hsa-miR-141-5p	CNR1	mbs37250	CTCCAAAGGGCACATACAAAGT	Both miRNA and gene matched	0	0.213985	Strong-Target
hsa-miR-141-5p	miR-141-5p (and other miRNAs w/seed AUCUUCC)	1.018	TargetScan Human	Moderate (predicted)	Moderate predicted	ENSG00000103942.11	HOMER2	-1.835	Glutamate Receptor Signaling		miRNA1146	CATCTTCCAGTACAGTGTTGGA	hsa-miR-141-5p	HOMER2	mbs17772	GCAGAGCGCAGCCAACGTGAAGAAGTGGGAGATCGAGCTGCAGACCCTTCG	Both miRNA and gene matched	0	0.0617463	Weak-Target
hsa-miR-141-5p	miR-141-5p (and other miRNAs w/seed AUCUUCC)	1.018	TargetScan Human	Moderate (predicted)	Moderate predicted	ENSG00000077943.7	ITGA8	-1.725	Actin Cytoskeleton Signaling,Actin Nucleation by ARP-WASP Complex,Axonal Guidance Signaling,Cardiac Hypertrophy Signaling (Enhanced),Caveolar-mediated Endocytosis Signaling,Cdc42 Signaling,Ephrin Receptor Signaling,ERK/MAPK Signaling,FAK Signaling,Hepatic Fibrosis Signaling Pathway,HGF Signaling,Integrin Signaling,Molecular Mechanisms of Cancer,Neuregulin Signaling,Osteoarthritis Pathway,PAK Sign…		miRNA1146	CATCTTCCAGTACAGTGTTGGA	hsa-miR-141-5p	ITGA8	mbs13137	CTGACAGTGACCCAGGAAATGGAGGGGACCCTGGAAACATCACCTCATCTACACCGCACTTTG	Both miRNA and gene matched	0	0.0846857	Mild-Target
hsa-miR-141-5p	miR-141-5p (and other miRNAs w/seed AUCUUCC)	1.018	TargetScan Human	Moderate (predicted)	Moderate predicted	ENSG00000125384.6	PTGER2	-1.537	Breast Cancer Regulation by Stathmin1,cAMP-mediated signaling,Colorectal Cancer Metastasis Signaling,CREB Signaling in Neurons,Eicosanoid Signaling,Endothelin-1 Signaling,G-Protein Coupled Receptor Signaling,Gαs Signaling,Renin-Angiotensin Signaling,Th17 Activation Pathway		miRNA1146	CATCTTCCAGTACAGTGTTGGA	hsa-miR-141-5p	PTGER2	mbs37217	TACACATATAGTGTACAGCCAGA	Both miRNA and gene matched	0	0.0855305	Mild-Target
hsa-miR-141-5p	miR-141-5p (and other miRNAs w/seed AUCUUCC)	1.018	TargetScan Human	Moderate (predicted)	Moderate predicted	ENSG00000265972.4	TXNIP	-1.371	Adipogenesis pathway		miRNA1146	CATCTTCCAGTACAGTGTTGGA	hsa-miR-141-5p	TXNIP	mbs39172	GTCACTCTCAGCCATAGCACTTT	Both miRNA and gene matched	0	0.0961534	Mild-Target
hsa-miR-141-5p	miR-141-5p (and other miRNAs w/seed AUCUUCC)	1.018	TargetScan Human	Moderate (predicted)	Moderate predicted	ENSG00000117758.12	STX12	-1.09			miRNA1146	CATCTTCCAGTACAGTGTTGGA	hsa-miR-141-5p	STX12	mbs38241	TTTGGGCACTATATT	Both miRNA and gene matched	0	0.0811911	Mild-Target
hsa-miR-141-5p	miR-141-5p (and other miRNAs w/seed AUCUUCC)	1.018	TargetScan Human	Moderate (predicted)	Moderate predicted	ENSG00000069974.14	RAB27A	-1.001	AMPK Signaling		miRNA1146	CATCTTCCAGTACAGTGTTGGA	hsa-miR-141-5p	RAB27A	mbs38225	GATTCAGAATTTTGCAGTCACA	Both miRNA and gene matched	0	0.404406	Strong-Target
hsa-miR-584-5p	miR-584-5p (and other miRNAs w/seed UAUGGUU)	1.037	TargetScan Human	Moderate (predicted)	Moderate predicted	ENSG00000184368.14	MAP7D2	-1.735			miRNA776	TTATGGTTTGCCTGGGACTGAG	hsa-miR-584-5p	MAP7D2	mbs15538	AGCACTTCCTGAACTTCTCTATTATCATAGTGACCCTCTGAATAA	Both miRNA and gene matched	0	0.0590874	Weak-Target
hsa-miR-584-5p	miR-584-5p (and other miRNAs w/seed UAUGGUU)	1.037	TargetScan Human	Moderate (predicted)	Moderate predicted	ENSG00000116675.14	DNAJC6	-1.105	Aldosterone Signaling in Epithelial Cells,NRF2-mediated Oxidative Stress Response,Protein Ubiquitination Pathway,Unfolded protein response		miRNA776	TTATGGTTTGCCTGGGACTGAG	hsa-miR-584-5p	DNAJC6	mbs265	ATAATTCTGGACCCCTATTTATCTCAAAACTCTTAATATATGCAGACCAACAGGTCTTT	Both miRNA and gene matched	0	0.0842112	Mild-Target
hsa-miR-106b-3p	miR-106b-3p (miRNAs w/seed CGCACUG)	1.043	TargetScan Human	Moderate (predicted)	Moderate predicted	ENSG00000146013.9	GFRA3	-1.364	GDNF Family Ligand-Receptor Interactions		miRNA245	CCGCACTGTGGGTACTTGCTGC	hsa-miR-106b-3p:MIMAT0004672_MirBase_miR-106b*_microRNA	GFRA3	mbs37824	TAAGCACCCCACTGCCCTCAGA	Both miRNA and gene matched	0	0.0950882	Mild-Target
hsa-miR-106b-3p	miR-106b-3p (miRNAs w/seed CGCACUG)	1.043	TargetScan Human	Moderate (predicted)	Moderate predicted	ENSG00000167037.17	SGSM1	-1.305			miRNA245	CCGCACTGTGGGTACTTGCTGC	hsa-miR-106b-3p:MIMAT0004672_MirBase_miR-106b*_microRNA	SGSM1	mbs14805	TTTCTGTGTCCTGGAATTGGATGCGTGGGACTCGTTCTGTCCG	Both miRNA and gene matched	0	0.0803964	Mild-Target
hsa-miR-106b-3p	miR-106b-3p (miRNAs w/seed CGCACUG)	1.043	TargetScan Human	Moderate (predicted)	Moderate predicted	ENSG00000196724.11	ZNF418	-1.085			miRNA245	CCGCACTGTGGGTACTTGCTGC	hsa-miR-106b-3p:MIMAT0004672_MirBase_miR-106b*_microRNA	ZNF418	mbs2956	CTCACTGCAAGCTTCGCCTCCCGGGTTCACGCCATTCTCCTGCCTC	Both miRNA and gene matched	0	0.062434	Weak-Target
hsa-miR-34c-5p	miR-34a-5p (and other miRNAs w/seed GGCAGUG)	1.047	TargetScan Human	Moderate (predicted)	Moderate predicted	ENSG00000018625.13	ATP1A2	-2.367	3-phosphoinositide Biosynthesis,3-phosphoinositide Degradation,D-myo-inositol (1,4,5,6)-Tetrakisphosphate Biosynthesis,D-myo-inositol (3,4,5,6)-tetrakisphosphate Biosynthesis,D-myo-inositol-5-phosphate Metabolism,Superpathway of Inositol Phosphate Compounds		miRNA549	AGGCAGTGTAGTTAGCTGATTGC	hsa-miR-34c-5p	ATP1A2	mbs4401	GTGACGGGTGACGGGGTGAACGACTCCCCTGCATTGAAGAAGG	Both miRNA and gene matched	0	0	Weak-Target
hsa-miR-34c-5p	miR-34a-5p (and other miRNAs w/seed GGCAGUG)	1.047	TargetScan Human	Moderate (predicted)	Moderate predicted	ENSG00000141052.16	MYOCD	-2.096	Cardiac Hypertrophy Signaling (Enhanced),Factors Promoting Cardiogenesis in Vertebrates		miRNA549	AGGCAGTGTAGTTAGCTGATTGC	hsa-miR-34c-5p	MYOCD	mbs38629	TGAAATTTGAGGGAGAAAACTGGAG	Both miRNA and gene matched	0	0.0734701	Mild-Target
hsa-miR-34c-5p	miR-34a-5p (and other miRNAs w/seed GGCAGUG)	1.047	TargetScan Human	Moderate (predicted)	Moderate predicted	ENSG00000118432.12	CNR1	-1.895	Breast Cancer Regulation by Stathmin1,cAMP-mediated signaling,Corticotropin Releasing Hormone Signaling,CREB Signaling in Neurons,Endocannabinoid Cancer Inhibition Pathway,Endocannabinoid Developing Neuron Pathway,Endocannabinoid Neuronal Synapse Pathway,G-Protein Coupled Receptor Signaling,Gαi Signaling,Gαs Signaling,Hepatic Fibrosis Signaling Pathway,Reelin Signaling in Neurons		miRNA549	AGGCAGTGTAGTTAGCTGATTGC	hsa-miR-34c-5p	CNR1	mbs37250	CTCCAAAGGGCACATACAAAGT	Both miRNA and gene matched	0	0.174266	Strong-Target
hsa-miR-34c-5p	miR-34a-5p (and other miRNAs w/seed GGCAGUG)	1.047	TargetScan Human	Moderate (predicted)	Moderate predicted	ENSG00000095637.19	SORBS1	-1.866	Ephrin Receptor Signaling,Epithelial Adherens Junction Signaling,Germ Cell-Sertoli Cell Junction Signaling,Sertoli Cell-Sertoli Cell Junction Signaling		miRNA549	AGGCAGTGTAGTTAGCTGATTGC	hsa-miR-34c-5p	SORBS1	mbs8285	AGCCGGAGGTAATAGTTGTCCCTCTCTACCTGGTTAATACTGACAGAGGGCAAGAAGGCA	Both miRNA and gene matched	0	0.0631247	Weak-Target
hsa-miR-34c-5p	miR-34a-5p (and other miRNAs w/seed GGCAGUG)	1.047	TargetScan Human	Moderate (predicted)	Moderate predicted	ENSG00000166831.7	RBPMS2	-1.78			miRNA549	AGGCAGTGTAGTTAGCTGATTGC	hsa-miR-34c-5p	RBPMS2	mbs6782	ATCAGTGCTTTACTGTCAGCCGCAGCTGTGACCGTCTGGCCATTTCAGACT	Both miRNA and gene matched	0	0.0844685	Mild-Target
hsa-miR-34c-5p	miR-34a-5p (and other miRNAs w/seed GGCAGUG)	1.047	TargetScan Human	Moderate (predicted)	Moderate predicted	ENSG00000162409.9	PRKAA2	-1.742	AMPK Signaling,Apelin Adipocyte Signaling Pathway,Apelin Cardiac Fibroblast Signaling Pathway,Apelin Endothelial Signaling Pathway,Apelin Muscle Signaling Pathway,Apelin Pancreas Signaling Pathway,Autophagy,Endocannabinoid Cancer Inhibition Pathway,eNOS Signaling,Estrogen Receptor Signaling,Ferroptosis Signaling Pathway,Glucocorticoid Receptor Signaling,mTOR Signaling,NAD Signaling Pathway,Osteoa…		miRNA549	AGGCAGTGTAGTTAGCTGATTGC	hsa-miR-34c-5p	PRKAA2	mbs38123	AAAGTGTTGTAGAACTGTGAA	Both miRNA and gene matched	0	0.0817234	Mild-Target
hsa-miR-34c-5p	miR-34a-5p (and other miRNAs w/seed GGCAGUG)	1.047	TargetScan Human	Moderate (predicted)	Moderate predicted	ENSG00000122574.9	WIPF3	-1.586			miRNA549	AGGCAGTGTAGTTAGCTGATTGC	hsa-miR-34c-5p	WIPF3	mbs15962	AACGACCGCAGTGCCCCGCAGATCGAGAGTTCTAAAGGAACCAACAAA	Both miRNA and gene matched	0	0.0747335	Mild-Target
hsa-miR-34c-5p	miR-34a-5p (and other miRNAs w/seed GGCAGUG)	1.047	TargetScan Human	Moderate (predicted)	Moderate predicted	ENSG00000198846.5	TOX	-1.382			miRNA549	AGGCAGTGTAGTTAGCTGATTGC	hsa-miR-34c-5p	TOX	mbs36864	TTTACTTCATTTTTAAAACAACTGACTGAT	Both miRNA and gene matched	0	0.117641	Strong-Target
hsa-miR-34c-5p	miR-34a-5p (and other miRNAs w/seed GGCAGUG)	1.047	TargetScan Human	Moderate (predicted)	Moderate predicted	ENSG00000144749.12	LRIG1	-1.367			miRNA549	AGGCAGTGTAGTTAGCTGATTGC	hsa-miR-34c-5p	LRIG1	mbs7523	AAGGGACACCTGGGCCACATAAGATGGAACACGGTGGCCGGGTCG	Both miRNA and gene matched	0	0.114226	Strong-Target
hsa-miR-34c-5p	miR-34a-5p (and other miRNAs w/seed GGCAGUG)	1.047	TargetScan Human	Moderate (predicted)	Moderate predicted	ENSG00000145362.15	ANK2	-1.341			miRNA549	AGGCAGTGTAGTTAGCTGATTGC	hsa-miR-34c-5p	ANK2	mbs16398	ACACAATGACTGGTGATGGGGGAGAATACCTTAGGCCTGAGGACCTAAAAGA	Both miRNA and gene matched	0	0.111851	Strong-Target
hsa-miR-34c-5p	miR-34a-5p (and other miRNAs w/seed GGCAGUG)	1.047	TargetScan Human	Moderate (predicted)	Moderate predicted	ENSG00000069702.9	TGFBR3	-1.331	Cardiac Hypertrophy Signaling (Enhanced),CREB Signaling in Neurons,Epithelial Adherens Junction Signaling,Factors Promoting Cardiogenesis in Vertebrates,FAT10 Cancer Signaling Pathway,Hepatic Fibrosis Signaling Pathway,Neuroinflammation Signaling Pathway,NF-κB Signaling,PPARα/RXRα Activation,PTEN Signaling,Senescence Pathway,Sertoli Cell-Sertoli Cell Junction Signaling,STAT3 Pathway,T Cell Exhaus…		miRNA549	AGGCAGTGTAGTTAGCTGATTGC	hsa-miR-34c-5p	TGFBR3	mbs34980	CACTTTGCAGCTAAAATAAGCTC	Both miRNA and gene matched	0	0.222711	Strong-Target
hsa-miR-34c-5p	miR-34a-5p (and other miRNAs w/seed GGCAGUG)	1.047	TargetScan Human	Moderate (predicted)	Moderate predicted	ENSG00000156113.19	KCNMA1	-1.306	Aldosterone Signaling in Epithelial Cells,Prolactin Signaling		miRNA549	AGGCAGTGTAGTTAGCTGATTGC	hsa-miR-34c-5p	KCNMA1	mbs35250	ACCACAATTAATTGTAATTAAGGGAAATGAATTATTAAAACAATTTT	Both miRNA and gene matched	0	0.0828786	Mild-Target
hsa-miR-34c-5p	miR-34a-5p (and other miRNAs w/seed GGCAGUG)	1.047	TargetScan Human	Moderate (predicted)	Moderate predicted	ENSG00000169715.13	MT1E	-1.229	SPINK1 General Cancer Pathway		miRNA549	AGGCAGTGTAGTTAGCTGATTGC	hsa-miR-34c-5p	MT1E	mbs12170	AGCTGCTGTTCCTGCTGCCCCGTGGGCTGTGCCAAGTGTGCCC	Both miRNA and gene matched	0	0.106678	Mild-Target
hsa-miR-34c-5p	miR-34a-5p (and other miRNAs w/seed GGCAGUG)	1.047	TargetScan Human	Moderate (predicted)	Moderate predicted	ENSG00000132639.11	SNAP25	-1.182	Huntington's Disease Signaling,Insulin Secretion Signaling Pathway,Phagosome Maturation,Synaptogenesis Signaling Pathway,Tight Junction Signaling		miRNA549	AGGCAGTGTAGTTAGCTGATTGC	hsa-miR-34c-5p	SNAP25	mbs37038	TGCTGCA	Both miRNA and gene matched	0	0.136604	Strong-Target
hsa-miR-34c-5p	miR-34a-5p (and other miRNAs w/seed GGCAGUG)	1.047	TargetScan Human	Moderate (predicted)	Moderate predicted	ENSG00000081052.11	COL4A4	-1.173	GP6 Signaling Pathway,Hepatic Fibrosis / Hepatic Stellate Cell Activation		miRNA549	AGGCAGTGTAGTTAGCTGATTGC	hsa-miR-34c-5p	COL4A4	mbs37555	TTGGGAG	Both miRNA and gene matched	0	0.111809	Strong-Target
hsa-miR-34c-5p	miR-34a-5p (and other miRNAs w/seed GGCAGUG)	1.047	TargetScan Human	Moderate (predicted)	Moderate predicted	ENSG00000150593.14	PDCD4	-1.135	Hepatic Fibrosis Signaling Pathway,PD-1, PD-L1 cancer immunotherapy pathway		miRNA549	AGGCAGTGTAGTTAGCTGATTGC	hsa-miR-34c-5p	PDCD4	mbs38082	TTATCAAGCCCATATTACCTCA	Both miRNA and gene matched	0	0.769822	Strong-Target
hsa-miR-34c-5p	miR-34a-5p (and other miRNAs w/seed GGCAGUG)	1.047	TargetScan Human	Moderate (predicted)	Moderate predicted	ENSG00000142875.18	PRKACB	-1.125	Adrenomedullin signaling pathway,AMPK Signaling,Amyloid Processing,Androgen Signaling,Apelin Adipocyte Signaling Pathway,Apelin Pancreas Signaling Pathway,Autophagy,Axonal Guidance Signaling,BMP signaling pathway,Breast Cancer Regulation by Stathmin1,Calcium Signaling,cAMP-mediated signaling,Cardiac Hypertrophy Signaling,Cardiac Hypertrophy Signaling (Enhanced),Cardiac β-adrenergic Signaling,CDK5…		miRNA549	AGGCAGTGTAGTTAGCTGATTGC	hsa-miR-34c-5p	PRKACB	mbs35769	TCAAATGAAATAATGTATGTGAA	Both miRNA and gene matched	0	0.0906337	Mild-Target
hsa-miR-210-3p	miR-210-3p (miRNAs w/seed UGUGCGU)	1.104	TargetScan Human	Moderate (predicted)	Moderate predicted	ENSG00000149294.15	NCAM1	-2.483			miRNA60	CTGTGCGTGTGACAGCGGCTGA	hsa-miR-210-3p:hsa-miR-210:MIMAT0000267_MirBase_miR-210_microRNA	NCAM1	mbs38081	ACTTTGTTTTCCAGTGTTTACA	Both miRNA and gene matched	0	0.164329	Strong-Target
hsa-miR-210-3p	miR-210-3p (miRNAs w/seed UGUGCGU)	1.104	TargetScan Human	Moderate (predicted)	Moderate predicted	ENSG00000128591.14	FLNC	-1.396	Caveolar-mediated Endocytosis Signaling,ILK Signaling,Protein Kinase A Signaling,Virus Entry via Endocytic Pathways		miRNA60	CTGTGCGTGTGACAGCGGCTGA	hsa-miR-210-3p:hsa-miR-210:MIMAT0000267_MirBase_miR-210_microRNA	FLNC	mbs14213	TGGACCGGCCTGAGCGATGTGCACTCCACCCAAGCCAGGCTCCCAGGGGG	Both miRNA and gene matched	0	0.0624905	Weak-Target
hsa-miR-210-3p	miR-210-3p (miRNAs w/seed UGUGCGU)	1.104	TargetScan Human	Moderate (predicted)	Moderate predicted	ENSG00000187098.13	MITF	-1.281	Melanocyte Development and Pigmentation Signaling,Melanoma Signaling,RANK Signaling in Osteoclasts		miRNA60	CTGTGCGTGTGACAGCGGCTGA	hsa-miR-210-3p:hsa-miR-210:MIMAT0000267_MirBase_miR-210_microRNA	MITF	mbs35884	AGATTGATAACCATAGCATTAA	Both miRNA and gene matched	0	0.163328	Strong-Target
hsa-miR-210-3p	miR-210-3p (miRNAs w/seed UGUGCGU)	1.104	TargetScan Human	Moderate (predicted)	Moderate predicted	ENSG00000113763.9	UNC5A	-1.24	Axonal Guidance Signaling,Netrin Signaling		miRNA60	CTGTGCGTGTGACAGCGGCTGA	hsa-miR-210-3p:hsa-miR-210:MIMAT0000267_MirBase_miR-210_microRNA	UNC5A	mbs8510	TGCGCTCCGCCCCGGCTGCATTGCTGCGCTCCCGTGCCCAAGGG	Both miRNA and gene matched	0	0.182913	Strong-Target
hsa-miR-210-3p	miR-210-3p (miRNAs w/seed UGUGCGU)	1.104	TargetScan Human	Moderate (predicted)	Moderate predicted	ENSG00000152642.9	GPD1L	-1.141			miRNA60	CTGTGCGTGTGACAGCGGCTGA	hsa-miR-210-3p:hsa-miR-210:MIMAT0000267_MirBase_miR-210_microRNA	GPD1L	mbs38172	TGTTAAATGAACATATGAATGTA	Both miRNA and gene matched	0	0.0828679	Mild-Target
hsa-miR-183-5p	miR-183-5p (miRNAs w/seed AUGGCAC)	1.106	TargetScan Human	Moderate (predicted)	Moderate predicted	ENSG00000106772.16	PRUNE2	-1.612			miRNA57	TATGGCACTGGTAGAATTCACT	hsa-miR-183:hsa-miR-183-5p:MIMAT0000261_MirBase_miR-183_microRNA	PRUNE2	mbs14258	AGGCCATAAACTCAGCTCCAGAGGTTACCTTTTAAGTGCCAAGAACTCAAGTGCAAGG	Both miRNA and gene matched	0	0.263637	Strong-Target
hsa-miR-183-5p	miR-183-5p (miRNAs w/seed AUGGCAC)	1.106	TargetScan Human	Moderate (predicted)	Moderate predicted	ENSG00000047597.5	XK	-1.524			miRNA57	TATGGCACTGGTAGAATTCACT	hsa-miR-183:hsa-miR-183-5p:MIMAT0000261_MirBase_miR-183_microRNA	XK	mbs8882	TTAAATTTCTTGGTGCTTTGTCTAATTAATTACATCCCATAACTTGTCAGGA	Both miRNA and gene matched	0	0.0722617	Mild-Target
hsa-miR-183-5p	miR-183-5p (miRNAs w/seed AUGGCAC)	1.106	TargetScan Human	Moderate (predicted)	Moderate predicted	ENSG00000185499.15	MUC1	-1.412	ILK Signaling		miRNA57	TATGGCACTGGTAGAATTCACT	hsa-miR-183:hsa-miR-183-5p:MIMAT0000261_MirBase_miR-183_microRNA	MUC1	mbs35107	TGCACCCTGTTTGGGCTGGTGA	Both miRNA and gene matched	0	0.193697	Strong-Target
hsa-miR-183-5p	miR-183-5p (miRNAs w/seed AUGGCAC)	1.106	TargetScan Human	Moderate (predicted)	Moderate predicted	ENSG00000149150.7	SLC43A1	-1.26			miRNA57	TATGGCACTGGTAGAATTCACT	hsa-miR-183:hsa-miR-183-5p:MIMAT0000261_MirBase_miR-183_microRNA	SLC43A1	mbs11530	ACCTCTTGGGGGGATCGGCAAACAGGCTACCCCTGAGGTCCCATGTGC	Both miRNA and gene matched	0	0.0793294	Mild-Target
hsa-miR-183-5p	miR-183-5p (miRNAs w/seed AUGGCAC)	1.106	TargetScan Human	Moderate (predicted)	Moderate predicted	ENSG00000112276.12	BVES	-1.257			miRNA57	TATGGCACTGGTAGAATTCACT	hsa-miR-183:hsa-miR-183-5p:MIMAT0000261_MirBase_miR-183_microRNA	BVES	mbs2130	ATTACTCCACTAGATCACCTTACTTAATTGGGCACTGTGTGGATAACTT	Both miRNA and gene matched	0	0.614781	Strong-Target
hsa-miR-183-5p	miR-183-5p (miRNAs w/seed AUGGCAC)	1.106	TargetScan Human	Moderate (predicted)	Moderate predicted	ENSG00000142875.18	PRKACB	-1.125	Adrenomedullin signaling pathway,AMPK Signaling,Amyloid Processing,Androgen Signaling,Apelin Adipocyte Signaling Pathway,Apelin Pancreas Signaling Pathway,Autophagy,Axonal Guidance Signaling,BMP signaling pathway,Breast Cancer Regulation by Stathmin1,Calcium Signaling,cAMP-mediated signaling,Cardiac Hypertrophy Signaling,Cardiac Hypertrophy Signaling (Enhanced),Cardiac β-adrenergic Signaling,CDK5…		miRNA57	TATGGCACTGGTAGAATTCACT	hsa-miR-183:hsa-miR-183-5p:MIMAT0000261_MirBase_miR-183_microRNA	PRKACB	mbs35769	TCAAATGAAATAATGTATGTGAA	Both miRNA and gene matched	0	0.0584801	Weak-Target
hsa-miR-183-5p	miR-183-5p (miRNAs w/seed AUGGCAC)	1.106	TargetScan Human	Moderate (predicted)	Moderate predicted	ENSG00000130413.14	STK33	-1.122			miRNA57	TATGGCACTGGTAGAATTCACT	hsa-miR-183:hsa-miR-183-5p:MIMAT0000261_MirBase_miR-183_microRNA	STK33	mbs5574	TTAGTTCTCTGGTGCCACCTTCAGTGATCTGTGTGGCAGCTCT	Both miRNA and gene matched	0	0.102267	Mild-Target
hsa-miR-183-5p	miR-183-5p (miRNAs w/seed AUGGCAC)	1.106	TargetScan Human	Moderate (predicted)	Moderate predicted	ENSG00000148218.14	ALAD	-1.047	Heme Biosynthesis II,Tetrapyrrole Biosynthesis II		miRNA57	TATGGCACTGGTAGAATTCACT	hsa-miR-183:hsa-miR-183-5p:MIMAT0000261_MirBase_miR-183_microRNA	ALAD	mbs2215	ATGTGATGGGTTTGCATCCTGATAAACCCATCATAAGTTGAAA	Both miRNA and gene matched	0	0.0774109	Mild-Target
hsa-miR-21-5p	miR-21-5p (and other miRNAs w/seed AGCUUAU)	1.122	TargetScan Human	Moderate (predicted)	Moderate predicted	ENSG00000113594.8	LIFR	-2.212	CNTF Signaling,Mouse Embryonic Stem Cell Pluripotency,Role of NANOG in Mammalian Embryonic Stem Cell Pluripotency		miRNA15	TAGCTTATCAGACTGATGTTGA	hsa-miR-21-5p:hsa-miR-21:rno-miR-21-5p:MIMAT0000076_MirBase_miR-21_microRNA	LIFR	mbs36545	TTATCAAACAGTTGTCTCAGGGG	Both miRNA and gene matched	0	0.0823662	Mild-Target
hsa-miR-21-5p	miR-21-5p (and other miRNAs w/seed AGCUUAU)	1.122	TargetScan Human	Moderate (predicted)	Moderate predicted	ENSG00000151090.16	THRB	-1.493	TR/RXR Activation,White Adipose Tissue Browning Pathway		miRNA15	TAGCTTATCAGACTGATGTTGA	hsa-miR-21-5p:hsa-miR-21:rno-miR-21-5p:MIMAT0000076_MirBase_miR-21_microRNA	THRB	mbs35055	AGAAATTTTATTGTACTGTGAT	Both miRNA and gene matched	0	0.20125	Strong-Target
hsa-miR-21-5p	miR-21-5p (and other miRNAs w/seed AGCUUAU)	1.122	TargetScan Human	Moderate (predicted)	Moderate predicted	ENSG00000075239.12	ACAT1	-1.095	Glutaryl-CoA Degradation,Isoleucine Degradation I,Ketogenesis,Ketolysis,Mevalonate Pathway I,Superpathway of Cholesterol Biosynthesis,Superpathway of Geranylgeranyldiphosphate Biosynthesis I (via Mevalonate),Tryptophan Degradation III (Eukaryotic)		miRNA15	TAGCTTATCAGACTGATGTTGA	hsa-miR-21-5p:hsa-miR-21:rno-miR-21-5p:MIMAT0000076_MirBase_miR-21_microRNA	ACAT1	mbs37508	AGAAAATGTCTGTTTTCCAAAGA	Both miRNA and gene matched	0	0.114532	Strong-Target
hsa-miR-21-5p	miR-21-5p (and other miRNAs w/seed AGCUUAU)	1.122	TargetScan Human	Moderate (predicted)	Moderate predicted	ENSG00000169435.12	RASSF6	-1.083	HIPPO signaling		miRNA15	TAGCTTATCAGACTGATGTTGA	hsa-miR-21-5p:hsa-miR-21:rno-miR-21-5p:MIMAT0000076_MirBase_miR-21_microRNA	RASSF6	mbs38892	TGAATCGTAGAAAATTGAATGTC	Both miRNA and gene matched	0	0.0616572	Weak-Target
hsa-miR-21-5p	miR-21-5p (and other miRNAs w/seed AGCUUAU)	1.122	TargetScan Human	Moderate (predicted)	Moderate predicted	ENSG00000107864.13	CPEB3	-1.04			miRNA15	TAGCTTATCAGACTGATGTTGA	hsa-miR-21-5p:hsa-miR-21:rno-miR-21-5p:MIMAT0000076_MirBase_miR-21_microRNA	CPEB3	mbs2672	TAACACAGGTCCTGCTGTGGCCTTTCCTTGGTGTGACACTTGAACTAGTCGATTTTTTGAAGGCTATAACCT	Both miRNA and gene matched	0	0.139527	Strong-Target
hsa-miR-93-5p	miR-17-5p (and other miRNAs w/seed AAAGUGC)	1.148	TargetScan Human	Moderate (predicted)	Moderate predicted	ENSG00000018625.13	ATP1A2	-2.367	3-phosphoinositide Biosynthesis,3-phosphoinositide Degradation,D-myo-inositol (1,4,5,6)-Tetrakisphosphate Biosynthesis,D-myo-inositol (3,4,5,6)-tetrakisphosphate Biosynthesis,D-myo-inositol-5-phosphate Metabolism,Superpathway of Inositol Phosphate Compounds		miRNA31	CAAAGTGCTGTTCGTGCAGGTAG	hsa-miR-93-5p:hsa-miR-93:MIMAT0000093_MirBase_miR-93_microRNA	ATP1A2	mbs4401	GTGACGGGTGACGGGGTGAACGACTCCCCTGCATTGAAGAAGG	Both miRNA and gene matched	0	0.194526	Strong-Target
hsa-miR-93-5p	miR-17-5p (and other miRNAs w/seed AAAGUGC)	1.148	TargetScan Human	Moderate (predicted)	Moderate predicted	ENSG00000181856.13	SLC2A4	-1.962	Adipogenesis pathway,AMPK Signaling,Antioxidant Action of Vitamin C,Apelin Muscle Signaling Pathway,Growth Hormone Signaling,HIF1α Signaling,Hypoxia Signaling in the Cardiovascular System,Insulin Receptor Signaling,Insulin Secretion Signaling Pathway,Melatonin Signaling,Tumor Microenvironment Pathway,Type II Diabetes Mellitus Signaling,Vitamin-C Transport		miRNA31	CAAAGTGCTGTTCGTGCAGGTAG	hsa-miR-93-5p:hsa-miR-93:MIMAT0000093_MirBase_miR-93_microRNA	SLC2A4	mbs14540	GACCAGATCTCAGCTGCCTTCCACCGGACACCCTCTCTTTTAGAGC	Both miRNA and gene matched	0	0.279217	Strong-Target
hsa-miR-93-5p	miR-17-5p (and other miRNAs w/seed AAAGUGC)	1.148	TargetScan Human	Moderate (predicted)	Moderate predicted	ENSG00000118432.12	CNR1	-1.895	Breast Cancer Regulation by Stathmin1,cAMP-mediated signaling,Corticotropin Releasing Hormone Signaling,CREB Signaling in Neurons,Endocannabinoid Cancer Inhibition Pathway,Endocannabinoid Developing Neuron Pathway,Endocannabinoid Neuronal Synapse Pathway,G-Protein Coupled Receptor Signaling,Gαi Signaling,Gαs Signaling,Hepatic Fibrosis Signaling Pathway,Reelin Signaling in Neurons		miRNA31	CAAAGTGCTGTTCGTGCAGGTAG	hsa-miR-93-5p:hsa-miR-93:MIMAT0000093_MirBase_miR-93_microRNA	CNR1	mbs37250	CTCCAAAGGGCACATACAAAGT	Both miRNA and gene matched	0	0.0771738	Mild-Target
hsa-miR-93-5p	miR-17-5p (and other miRNAs w/seed AAAGUGC)	1.148	TargetScan Human	Moderate (predicted)	Moderate predicted	ENSG00000265972.4	TXNIP	-1.371	Adipogenesis pathway		miRNA31	CAAAGTGCTGTTCGTGCAGGTAG	hsa-miR-93-5p:hsa-miR-93:MIMAT0000093_MirBase_miR-93_microRNA	TXNIP	mbs38138	GAAGATGAAAAGGGAA	Both miRNA and gene matched	0	0.126606	Strong-Target
hsa-miR-93-5p	miR-17-5p (and other miRNAs w/seed AAAGUGC)	1.148	TargetScan Human	Moderate (predicted)	Moderate predicted	ENSG00000144749.12	LRIG1	-1.367			miRNA31	CAAAGTGCTGTTCGTGCAGGTAG	hsa-miR-93-5p:hsa-miR-93:MIMAT0000093_MirBase_miR-93_microRNA	LRIG1	mbs3257	GGCGTGCCCCGGGCGGACGAAGAGCGCAGGCTGGGTACACCTTGCCCGAATCGGCGGAGTT	Both miRNA and gene matched	0	0.0971307	Mild-Target
hsa-miR-93-5p	miR-17-5p (and other miRNAs w/seed AAAGUGC)	1.148	TargetScan Human	Moderate (predicted)	Moderate predicted	ENSG00000132970.11	WASF3	-1.321	Signaling by Rho Family GTPases		miRNA31	CAAAGTGCTGTTCGTGCAGGTAG	hsa-miR-93-5p:hsa-miR-93:MIMAT0000093_MirBase_miR-93_microRNA	WASF3	mbs38666	TTCACCCTGTTCTAGAAGCACAT	Both miRNA and gene matched	0	0.0792921	Mild-Target
hsa-miR-93-5p	miR-17-5p (and other miRNAs w/seed AAAGUGC)	1.148	TargetScan Human	Moderate (predicted)	Moderate predicted	ENSG00000112276.12	BVES	-1.257			miRNA31	CAAAGTGCTGTTCGTGCAGGTAG	hsa-miR-93-5p:hsa-miR-93:MIMAT0000093_MirBase_miR-93_microRNA	BVES	mbs2130	ATTACTCCACTAGATCACCTTACTTAATTGGGCACTGTGTGGATAACTT	Both miRNA and gene matched	0	0.0483701	Weak-Target
hsa-miR-93-5p	miR-17-5p (and other miRNAs w/seed AAAGUGC)	1.148	TargetScan Human	Moderate (predicted)	Moderate predicted	ENSG00000142875.18	PRKACB	-1.125	Adrenomedullin signaling pathway,AMPK Signaling,Amyloid Processing,Androgen Signaling,Apelin Adipocyte Signaling Pathway,Apelin Pancreas Signaling Pathway,Autophagy,Axonal Guidance Signaling,BMP signaling pathway,Breast Cancer Regulation by Stathmin1,Calcium Signaling,cAMP-mediated signaling,Cardiac Hypertrophy Signaling,Cardiac Hypertrophy Signaling (Enhanced),Cardiac β-adrenergic Signaling,CDK5…		miRNA31	CAAAGTGCTGTTCGTGCAGGTAG	hsa-miR-93-5p:hsa-miR-93:MIMAT0000093_MirBase_miR-93_microRNA	PRKACB	mbs35769	TCAAATGAAATAATGTATGTGAA	Both miRNA and gene matched	0	0.0824881	Mild-Target
hsa-miR-93-5p	miR-17-5p (and other miRNAs w/seed AAAGUGC)	1.148	TargetScan Human	Moderate (predicted)	Moderate predicted	ENSG00000130413.14	STK33	-1.122			miRNA31	CAAAGTGCTGTTCGTGCAGGTAG	hsa-miR-93-5p:hsa-miR-93:MIMAT0000093_MirBase_miR-93_microRNA	STK33	mbs5574	TTAGTTCTCTGGTGCCACCTTCAGTGATCTGTGTGGCAGCTCT	Both miRNA and gene matched	0	0.101972	Mild-Target
hsa-miR-93-5p	miR-17-5p (and other miRNAs w/seed AAAGUGC)	1.148	TargetScan Human	Moderate (predicted)	Moderate predicted	ENSG00000112320.10	SOBP	-1.069			miRNA31	CAAAGTGCTGTTCGTGCAGGTAG	hsa-miR-93-5p:hsa-miR-93:MIMAT0000093_MirBase_miR-93_microRNA	SOBP	mbs9927	CCCAATGCTTCAGAGTCATCTCTGTCCTGCCCGGGATGCACTTTTAAATGAAGAGTTAGAATATTTTATT	Both miRNA and gene matched	0	0.0722361	Mild-Target
hsa-miR-21-3p	miR-122b-3p (and other miRNAs w/seed AACACCA)	1.173	TargetScan Human	Moderate (predicted)	Moderate predicted	ENSG00000126562.15	WNK4	-1.959			miRNA201	CAACACCAGTCGATGGGCTGT	hsa-miR-21-3p:MIMAT0004494_MirBase_miR-21*_microRNA	WNK4	mbs34623	TCTCCCCCACACCAGGGCCCA	Both miRNA and gene matched	0	0.0632329	Weak-Target
hsa-miR-21-3p	miR-122b-3p (and other miRNAs w/seed AACACCA)	1.173	TargetScan Human	Moderate (predicted)	Moderate predicted	ENSG00000162409.9	PRKAA2	-1.742	AMPK Signaling,Apelin Adipocyte Signaling Pathway,Apelin Cardiac Fibroblast Signaling Pathway,Apelin Endothelial Signaling Pathway,Apelin Muscle Signaling Pathway,Apelin Pancreas Signaling Pathway,Autophagy,Endocannabinoid Cancer Inhibition Pathway,eNOS Signaling,Estrogen Receptor Signaling,Ferroptosis Signaling Pathway,Glucocorticoid Receptor Signaling,mTOR Signaling,NAD Signaling Pathway,Osteoa…		miRNA201	CAACACCAGTCGATGGGCTGT	hsa-miR-21-3p:MIMAT0004494_MirBase_miR-21*_microRNA	PRKAA2	mbs38123	AAAGTGTTGTAGAACTGTGAA	Both miRNA and gene matched	0	0.0935882	Mild-Target
hsa-miR-21-3p	miR-122b-3p (and other miRNAs w/seed AACACCA)	1.173	TargetScan Human	Moderate (predicted)	Moderate predicted	ENSG00000170381.11	SEMA3E	-1.693	Axonal Guidance Signaling,Semaphorin Neuronal Repulsive Signaling Pathway		miRNA201	CAACACCAGTCGATGGGCTGT	hsa-miR-21-3p:MIMAT0004494_MirBase_miR-21*_microRNA	SEMA3E	mbs13317	TAAAGTGAGGAGCGAGGGCTTGGACGGTGAACACGGCAGCATGGCATCCGCG	Both miRNA and gene matched	0	0.0845304	Mild-Target
hsa-miR-21-3p	miR-122b-3p (and other miRNAs w/seed AACACCA)	1.173	TargetScan Human	Moderate (predicted)	Moderate predicted	ENSG00000170145.4	SIK2	-1.267			miRNA201	CAACACCAGTCGATGGGCTGT	hsa-miR-21-3p:MIMAT0004494_MirBase_miR-21*_microRNA	SIK2	mbs5683	TTGAATTAAAATAAAAACAACTTCTTTTCTAA	Both miRNA and gene matched	0	0.120868	Strong-Target
hsa-miR-21-3p	miR-122b-3p (and other miRNAs w/seed AACACCA)	1.173	TargetScan Human	Moderate (predicted)	Moderate predicted	ENSG00000133019.10	CHRM3	-1.177	AMPK Signaling,Breast Cancer Regulation by Stathmin1,cAMP-mediated signaling,CREB Signaling in Neurons,eNOS Signaling,G-Protein Coupled Receptor Signaling,Gαq Signaling,Gαs Signaling,Insulin Secretion Signaling Pathway		miRNA201	CAACACCAGTCGATGGGCTGT	hsa-miR-21-3p:MIMAT0004494_MirBase_miR-21*_microRNA	CHRM3	mbs15045	CGCCCCTCCCCCAGCCTCGTTGCCGCCTTGCAGTTTGATCTCAGACTGCTGTGCTA	Both miRNA and gene matched	0	0.225104	Strong-Target
hsa-miR-708-5p	miR-708-5p (and other miRNAs w/seed AGGAGCU)	1.183	TargetScan Human	Moderate (predicted)	Moderate predicted	ENSG00000047597.5	XK	-1.524			miRNA281	AAGGAGCTTACAATCTAGCTGGG	hsa-miR-708-5p:hsa-miR-708:MIMAT0004926_MirBase_miR-708_microRNA	XK	mbs8882	TTAAATTTCTTGGTGCTTTGTCTAATTAATTACATCCCATAACTTGTCAGGA	Both miRNA and gene matched	0	0.640125	Strong-Target
hsa-miR-708-5p	miR-708-5p (and other miRNAs w/seed AGGAGCU)	1.183	TargetScan Human	Moderate (predicted)	Moderate predicted	ENSG00000151090.16	THRB	-1.493	TR/RXR Activation,White Adipose Tissue Browning Pathway		miRNA281	AAGGAGCTTACAATCTAGCTGGG	hsa-miR-708-5p:hsa-miR-708:MIMAT0004926_MirBase_miR-708_microRNA	THRB	mbs36961	AGATTTGTGTTTTGCAAACAGTG	Both miRNA and gene matched	0	0.493981	Strong-Target
hsa-miR-708-5p	miR-708-5p (and other miRNAs w/seed AGGAGCU)	1.183	TargetScan Human	Moderate (predicted)	Moderate predicted	ENSG00000211445.10	GPX3	-1.215	Apelin Adipocyte Signaling Pathway,Glutathione Redox Reactions I		miRNA281	AAGGAGCTTACAATCTAGCTGGG	hsa-miR-708-5p:hsa-miR-708:MIMAT0004926_MirBase_miR-708_microRNA	GPX3	mbs3422	GACGGACGGTGGCCAGGGATCAGGCAGCGGCTCAGGCGACCCTGAGTGTGCCC	Both miRNA and gene matched	0	0.0938311	Mild-Target
hsa-miR-708-5p	miR-708-5p (and other miRNAs w/seed AGGAGCU)	1.183	TargetScan Human	Moderate (predicted)	Moderate predicted	ENSG00000132639.11	SNAP25	-1.182	Huntington's Disease Signaling,Insulin Secretion Signaling Pathway,Phagosome Maturation,Synaptogenesis Signaling Pathway,Tight Junction Signaling		miRNA281	AAGGAGCTTACAATCTAGCTGGG	hsa-miR-708-5p:hsa-miR-708:MIMAT0004926_MirBase_miR-708_microRNA	SNAP25	mbs37038	TGCTGCA	Both miRNA and gene matched	0	0.489225	Strong-Target
hsa-miR-18a-5p	miR-18a-5p (and other miRNAs w/seed AAGGUGC)	1.225	TargetScan Human	Moderate (predicted)	Moderate predicted	ENSG00000154556.16	SORBS2	-1.965			miRNA11	TAAGGTGCATCTAGTGCAGATAG	hsa-miR-18a-5p:hsa-miR-18a:MIMAT0000072_MirBase_miR-18a_microRNA	SORBS2	mbs17088	ACCACGGGGCTTGGGAGATCAAAGTGCGAGCAGGACTAGCCCAG	Both miRNA and gene matched	0	0.0135453	Weak-Target
hsa-miR-18a-5p	miR-18a-5p (and other miRNAs w/seed AAGGUGC)	1.225	TargetScan Human	Moderate (predicted)	Moderate predicted	ENSG00000105290.10	APLP1	-1.9			miRNA11	TAAGGTGCATCTAGTGCAGATAG	hsa-miR-18a-5p:hsa-miR-18a:MIMAT0000072_MirBase_miR-18a_microRNA	APLP1	mbs11244	CATCGGAGATTCAGAGGGATGAGCTGGCACCAGCTGGGACAGGGGTGTCCCGTGA	Both miRNA and gene matched	0	0.090021	Mild-Target
hsa-miR-18a-5p	miR-18a-5p (and other miRNAs w/seed AAGGUGC)	1.225	TargetScan Human	Moderate (predicted)	Moderate predicted	ENSG00000157404.14	KIT	-1.749	Acute Myeloid Leukemia Signaling,IL-15 Production,Melanocyte Development and Pigmentation Signaling,Sperm Motility		miRNA11	TAAGGTGCATCTAGTGCAGATAG	hsa-miR-18a-5p:hsa-miR-18a:MIMAT0000072_MirBase_miR-18a_microRNA	KIT	mbs5765	AAGCACAATGGCACGGTTGAATGTAAGGCTTACAACGATGTGGGCAAGA	Both miRNA and gene matched	0	0.286607	Strong-Target
hsa-miR-18a-5p	miR-18a-5p (and other miRNAs w/seed AAGGUGC)	1.225	TargetScan Human	Moderate (predicted)	Moderate predicted	ENSG00000198478.7	SH3BGRL2	-1.63			miRNA11	TAAGGTGCATCTAGTGCAGATAG	hsa-miR-18a-5p:hsa-miR-18a:MIMAT0000072_MirBase_miR-18a_microRNA	SH3BGRL2	mbs8216	AGGCTTGCTGGAGCAAAGGAAATGTGCTGCTAAAAATCAACTTATGCCATTTTAAAATTAGA	Both miRNA and gene matched	0	0.0865169	Mild-Target
hsa-miR-18a-5p	miR-18a-5p (and other miRNAs w/seed AAGGUGC)	1.225	TargetScan Human	Moderate (predicted)	Moderate predicted	ENSG00000128536.14	CDHR3	-1.424			miRNA11	TAAGGTGCATCTAGTGCAGATAG	hsa-miR-18a-5p:hsa-miR-18a:MIMAT0000072_MirBase_miR-18a_microRNA	CDHR3	mbs9819	GCCCAGGGTCACCTATCAGGTCCTGAGGAAAAACGTTTACTCTC	Both miRNA and gene matched	0	0.077834	Mild-Target
hsa-miR-18a-5p	miR-18a-5p (and other miRNAs w/seed AAGGUGC)	1.225	TargetScan Human	Moderate (predicted)	Moderate predicted	ENSG00000069702.9	TGFBR3	-1.331	Cardiac Hypertrophy Signaling (Enhanced),CREB Signaling in Neurons,Epithelial Adherens Junction Signaling,Factors Promoting Cardiogenesis in Vertebrates,FAT10 Cancer Signaling Pathway,Hepatic Fibrosis Signaling Pathway,Neuroinflammation Signaling Pathway,NF-κB Signaling,PPARα/RXRα Activation,PTEN Signaling,Senescence Pathway,Sertoli Cell-Sertoli Cell Junction Signaling,STAT3 Pathway,T Cell Exhaus…		miRNA11	TAAGGTGCATCTAGTGCAGATAG	hsa-miR-18a-5p:hsa-miR-18a:MIMAT0000072_MirBase_miR-18a_microRNA	TGFBR3	mbs34980	CACTTTGCAGCTAAAATAAGCTC	Both miRNA and gene matched	0	0.0862494	Mild-Target
hsa-miR-18a-5p	miR-18a-5p (and other miRNAs w/seed AAGGUGC)	1.225	TargetScan Human	Moderate (predicted)	Moderate predicted	ENSG00000144668.10	ITGA9	-1.216	Actin Cytoskeleton Signaling,Actin Nucleation by ARP-WASP Complex,Axonal Guidance Signaling,Cardiac Hypertrophy Signaling (Enhanced),Caveolar-mediated Endocytosis Signaling,Cdc42 Signaling,Ephrin Receptor Signaling,ERK/MAPK Signaling,FAK Signaling,Hepatic Fibrosis Signaling Pathway,HGF Signaling,Integrin Signaling,Molecular Mechanisms of Cancer,Neuregulin Signaling,Osteoarthritis Pathway,PAK Sign…		miRNA11	TAAGGTGCATCTAGTGCAGATAG	hsa-miR-18a-5p:hsa-miR-18a:MIMAT0000072_MirBase_miR-18a_microRNA	ITGA9	mbs11369	AAAGAGAATGAAGACAGTTGGGACTGGGTCCAGAAAAACCAGTGAGCTGCCACAC	Both miRNA and gene matched	0	0.0878958	Mild-Target
hsa-miR-18a-5p	miR-18a-5p (and other miRNAs w/seed AAGGUGC)	1.225	TargetScan Human	Moderate (predicted)	Moderate predicted	ENSG00000133019.10	CHRM3	-1.177	AMPK Signaling,Breast Cancer Regulation by Stathmin1,cAMP-mediated signaling,CREB Signaling in Neurons,eNOS Signaling,G-Protein Coupled Receptor Signaling,Gαq Signaling,Gαs Signaling,Insulin Secretion Signaling Pathway		miRNA11	TAAGGTGCATCTAGTGCAGATAG	hsa-miR-18a-5p:hsa-miR-18a:MIMAT0000072_MirBase_miR-18a_microRNA	CHRM3	mbs15045	CGCCCCTCCCCCAGCCTCGTTGCCGCCTTGCAGTTTGATCTCAGACTGCTGTGCTA	Both miRNA and gene matched	0	0.0600336	Weak-Target
hsa-miR-18a-5p	miR-18a-5p (and other miRNAs w/seed AAGGUGC)	1.225	TargetScan Human	Moderate (predicted)	Moderate predicted	ENSG00000166482.10	MFAP4	-1.152			miRNA11	TAAGGTGCATCTAGTGCAGATAG	hsa-miR-18a-5p:hsa-miR-18a:MIMAT0000072_MirBase_miR-18a_microRNA	MFAP4	mbs39524	TACACCTGAAGTTACACTGCCA	Both miRNA and gene matched	0	0.0631636	Weak-Target
hsa-miR-18a-5p	miR-18a-5p (and other miRNAs w/seed AAGGUGC)	1.225	TargetScan Human	Moderate (predicted)	Moderate predicted	ENSG00000142875.18	PRKACB	-1.125	Adrenomedullin signaling pathway,AMPK Signaling,Amyloid Processing,Androgen Signaling,Apelin Adipocyte Signaling Pathway,Apelin Pancreas Signaling Pathway,Autophagy,Axonal Guidance Signaling,BMP signaling pathway,Breast Cancer Regulation by Stathmin1,Calcium Signaling,cAMP-mediated signaling,Cardiac Hypertrophy Signaling,Cardiac Hypertrophy Signaling (Enhanced),Cardiac β-adrenergic Signaling,CDK5…		miRNA11	TAAGGTGCATCTAGTGCAGATAG	hsa-miR-18a-5p:hsa-miR-18a:MIMAT0000072_MirBase_miR-18a_microRNA	PRKACB	mbs35769	TCAAATGAAATAATGTATGTGAA	Both miRNA and gene matched	0	0.0562782	Weak-Target
hsa-miR-18a-5p	miR-18a-5p (and other miRNAs w/seed AAGGUGC)	1.225	TargetScan Human	Moderate (predicted)	Moderate predicted	ENSG00000157514.15	TSC22D3	-1.124	Glucocorticoid Receptor Signaling		miRNA11	TAAGGTGCATCTAGTGCAGATAG	hsa-miR-18a-5p:hsa-miR-18a:MIMAT0000072_MirBase_miR-18a_microRNA	TSC22D3	mbs17224	ACTGTGGATGAGGGATGAACAAGGGGATGGCTTTGATCCAATGGAGCCTGGGAGGTGTGCCCAG	Both miRNA and gene matched	0	0.105726	Mild-Target
hsa-miR-18a-5p	miR-18a-5p (and other miRNAs w/seed AAGGUGC)	1.225	TargetScan Human	Moderate (predicted)	Moderate predicted	ENSG00000128833.11	MYO5C	-1.006	Actin Cytoskeleton Signaling,Agranulocyte Adhesion and Diapedesis,Calcium Signaling,Cellular Effects of Sildenafil (Viagra),Dilated Cardiomyopathy Signaling Pathway,Epithelial Adherens Junction Signaling,Hepatic Fibrosis / Hepatic Stellate Cell Activation,ILK Signaling,Tight Junction Signaling		miRNA11	TAAGGTGCATCTAGTGCAGATAG	hsa-miR-18a-5p:hsa-miR-18a:MIMAT0000072_MirBase_miR-18a_microRNA	MYO5C	mbs17872	TGGCAGTGGAAATTGGAATGTGATTTAAGGAAGAAAACAGACTT	Both miRNA and gene matched	0	0.0846864	Mild-Target
hsa-miR-455-3p	miR-455-3p (miRNAs w/seed CAGUCCA)	1.296	TargetScan Human	Moderate (predicted)	Moderate predicted	ENSG00000165092.11	ALDH1A1	-1.623	Aryl Hydrocarbon Receptor Signaling,Dopamine Degradation,Ethanol Degradation II,Ethanol Degradation IV,Fatty Acid α-oxidation,Histamine Degradation,LPS/IL-1 Mediated Inhibition of RXR Function,Noradrenaline and Adrenaline Degradation,Oxidative Ethanol Degradation III,Putrescine Degradation III,PXR/RXR Activation,RAR Activation,Retinoate Biosynthesis I,Serotonin Degradation,Tryptophan Degradation …		miRNA270	GCAGTCCATGGGCATATACAC	hsa-miR-455-3p:MIMAT0004784_MirBase_miR-455-3p_microRNA	ALDH1A1	mbs36293	CCCCTGTGGTGTGGTTT	Both miRNA and gene matched	0	0.536198	Strong-Target
hsa-miR-455-3p	miR-455-3p (miRNAs w/seed CAGUCCA)	1.296	TargetScan Human	Moderate (predicted)	Moderate predicted	ENSG00000170915.8	PAQR8	-1.369			miRNA270	GCAGTCCATGGGCATATACAC	hsa-miR-455-3p:MIMAT0004784_MirBase_miR-455-3p_microRNA	PAQR8	mbs9469	CCTGGAGGATGGGCTTCCCAAGATGCCTTGCACTGTCCCAGAAACGGATGTGCCCCAGCTCTTCCGGGAGCCTTACATCC	Both miRNA and gene matched	0	0.0484064	Weak-Target
hsa-miR-455-3p	miR-455-3p (miRNAs w/seed CAGUCCA)	1.296	TargetScan Human	Moderate (predicted)	Moderate predicted	ENSG00000137486.15	ARRB1	-1.323	Clathrin-mediated Endocytosis Signaling,Colorectal Cancer Metastasis Signaling,Opioid Signaling Pathway,Ovarian Cancer Signaling,Role of Tissue Factor in Cancer		miRNA270	GCAGTCCATGGGCATATACAC	hsa-miR-455-3p:MIMAT0004784_MirBase_miR-455-3p_microRNA	ARRB1	mbs3782	CTCAACAACAGATAGACGGGCCGGCCCTGCCTCCACGTGGCTCCGGCTCCACT	Both miRNA and gene matched	0	0.0826867	Mild-Target
hsa-miR-455-3p	miR-455-3p (miRNAs w/seed CAGUCCA)	1.296	TargetScan Human	Moderate (predicted)	Moderate predicted	ENSG00000139910.18	NOVA1	-1.238			miRNA270	GCAGTCCATGGGCATATACAC	hsa-miR-455-3p:MIMAT0004784_MirBase_miR-455-3p_microRNA	NOVA1	mbs38162	TAATGATTGAATGTAGACAGGGA	Both miRNA and gene matched	0	0.0900865	Mild-Target
hsa-miR-455-3p	miR-455-3p (miRNAs w/seed CAGUCCA)	1.296	TargetScan Human	Moderate (predicted)	Moderate predicted	ENSG00000185551.11	NR2F2	-1.155	Adipogenesis pathway,RAR Activation,Role of Oct4 in Mammalian Embryonic Stem Cell Pluripotency		miRNA270	GCAGTCCATGGGCATATACAC	hsa-miR-455-3p:MIMAT0004784_MirBase_miR-455-3p_microRNA	NR2F2	mbs38798	AAGAATTTAATGGACTGTGAA	Both miRNA and gene matched	0	0.0677607	Mild-Target
hsa-miR-335-3p	miR-335-3p (miRNAs w/seed UUUUCAU)	1.358	TargetScan Human	Moderate (predicted)	Moderate predicted	ENSG00000122042.9	UBL3	-1.219			miRNA1218	TTTTTCATTATTGCTCCTGACC	hsa-miR-335-3p	UBL3	mbs8069	CGATTTCTACATGGAAATGTCACATTAGGAGCATTAAAACTTCCTTTTGGCAAAACAACA	Both miRNA and gene matched	0	0.0547153	Weak-Target
hsa-miR-452-5p	miR-452-5p (and other miRNAs w/seed ACUGUUU)	1.512	TargetScan Human	Moderate (predicted)	Moderate predicted	ENSG00000125384.6	PTGER2	-1.537	Breast Cancer Regulation by Stathmin1,cAMP-mediated signaling,Colorectal Cancer Metastasis Signaling,CREB Signaling in Neurons,Eicosanoid Signaling,Endothelin-1 Signaling,G-Protein Coupled Receptor Signaling,Gαs Signaling,Renin-Angiotensin Signaling,Th17 Activation Pathway		miRNA984	AACTGTTTGCAGAGGAAACTGA	hsa-miR-452-5p	PTGER2	mbs37217	TACACATATAGTGTACAGCCAGA	Both miRNA and gene matched	0	0.395592	Strong-Target
hsa-miR-452-5p	miR-452-5p (and other miRNAs w/seed ACUGUUU)	1.512	TargetScan Human	Moderate (predicted)	Moderate predicted	ENSG00000170915.8	PAQR8	-1.369			miRNA984	AACTGTTTGCAGAGGAAACTGA	hsa-miR-452-5p	PAQR8	mbs9469	CCTGGAGGATGGGCTTCCCAAGATGCCTTGCACTGTCCCAGAAACGGATGTGCCCCAGCTCTTCCGGGAGCCTTACATCC	Both miRNA and gene matched	0	0.0876579	Mild-Target
hsa-miR-452-5p	miR-452-5p (and other miRNAs w/seed ACUGUUU)	1.512	TargetScan Human	Moderate (predicted)	Moderate predicted	ENSG00000132970.11	WASF3	-1.321	Signaling by Rho Family GTPases		miRNA984	AACTGTTTGCAGAGGAAACTGA	hsa-miR-452-5p	WASF3	mbs34294	CAGTATT	Both miRNA and gene matched	0	0.175565	Strong-Target
hsa-miR-452-5p	miR-452-5p (and other miRNAs w/seed ACUGUUU)	1.512	TargetScan Human	Moderate (predicted)	Moderate predicted	ENSG00000119138.4	KLF9	-1.232	Hepatic Fibrosis Signaling Pathway,TR/RXR Activation		miRNA984	AACTGTTTGCAGAGGAAACTGA	hsa-miR-452-5p	KLF9	mbs39173	GTTCCATTA	Both miRNA and gene matched	0	0.0913452	Mild-Target
hsa-miR-135b-5p	miR-135a-5p (and other miRNAs w/seed AUGGCUU)	1.914	TargetScan Human	Moderate (predicted)	Moderate predicted	ENSG00000136872.16	ALDOB	-2.629	Gluconeogenesis I,Glycolysis I,Maturity Onset Diabetes of Young (MODY) Signaling,Sucrose Degradation V (Mammalian)		miRNA506	TATGGCTTTTCATTCCTATGTGA	hsa-miR-135b-5p:hsa-miR-135b	ALDOB	mbs9250	CCCCATGCTCCAGAATACCCACCCAAGAAAATAATAGGCTTTA	Both miRNA and gene matched	0	0.112651	Strong-Target
hsa-miR-135b-5p	miR-135a-5p (and other miRNAs w/seed AUGGCUU)	1.914	TargetScan Human	Moderate (predicted)	Moderate predicted	ENSG00000164120.12	HPGD	-2.235			miRNA506	TATGGCTTTTCATTCCTATGTGA	hsa-miR-135b-5p:hsa-miR-135b	PTPN14	mbs38723	ATAAGCTT	Both miRNA and gene matched	0	0.0688063	Mild-Target
hsa-miR-135b-5p	miR-135a-5p (and other miRNAs w/seed AUGGCUU)	1.914	TargetScan Human	Moderate (predicted)	Moderate predicted	ENSG00000141052.16	MYOCD	-2.096	Cardiac Hypertrophy Signaling (Enhanced),Factors Promoting Cardiogenesis in Vertebrates		miRNA506	TATGGCTTTTCATTCCTATGTGA	hsa-miR-135b-5p:hsa-miR-135b	MYOCD	mbs38629	TGAAATTTGAGGGAGAAAACTGGAG	Both miRNA and gene matched	0	0.155781	Strong-Target
hsa-miR-135b-5p	miR-135a-5p (and other miRNAs w/seed AUGGCUU)	1.914	TargetScan Human	Moderate (predicted)	Moderate predicted	ENSG00000151090.16	THRB	-1.493	TR/RXR Activation,White Adipose Tissue Browning Pathway		miRNA506	TATGGCTTTTCATTCCTATGTGA	hsa-miR-135b-5p:hsa-miR-135b	THRB	mbs35055	AGAAATTTTATTGTACTGTGAT	Both miRNA and gene matched	0	1	Strong-Target
hsa-miR-135b-5p	miR-135a-5p (and other miRNAs w/seed AUGGCUU)	1.914	TargetScan Human	Moderate (predicted)	Moderate predicted	ENSG00000172915.17	NBEA	-1.162			miRNA506	TATGGCTTTTCATTCCTATGTGA	hsa-miR-135b-5p:hsa-miR-135b	NBEA	mbs16888	ACTGCTGGAAGTGGGCTGCCAACAGGCAGTACCTCTAATATATTT	Both miRNA and gene matched	0	0.128397	Strong-Target
hsa-miR-135b-5p	miR-135a-5p (and other miRNAs w/seed AUGGCUU)	1.914	TargetScan Human	Moderate (predicted)	Moderate predicted	ENSG00000198157.9	HMGN5	-1.159			miRNA506	TATGGCTTTTCATTCCTATGTGA	hsa-miR-135b-5p:hsa-miR-135b	HMGN5	mbs38558	CCTCCATCCCTTGGCAACCACTA	Both miRNA and gene matched	0	0.0597765	Weak-Target
hsa-miR-135b-5p	miR-135a-5p (and other miRNAs w/seed AUGGCUU)	1.914	TargetScan Human	Moderate (predicted)	Moderate predicted	ENSG00000172340.13	SUCLG2	-1.153	4-aminobutyrate Degradation I,Glutamate Degradation III (via 4-aminobutyrate)		miRNA506	TATGGCTTTTCATTCCTATGTGA	hsa-miR-135b-5p:hsa-miR-135b	SUCLG2	mbs3054	ATGGCGTCCCCCGTAGCAGCGCAGGCCGGGAAGCTTCTGCGAGCCCTAGCGCTGCGGCCCCGCTTCCTGG	Both miRNA and gene matched	0	0.279924	Strong-Target
hsa-miR-135b-5p	miR-135a-5p (and other miRNAs w/seed AUGGCUU)	1.914	TargetScan Human	Moderate (predicted)	Moderate predicted	ENSG00000107562.15	CXCL12	-1.135	Agranulocyte Adhesion and Diapedesis,Atherosclerosis Signaling,Axonal Guidance Signaling,Chemokine Signaling,CXCR4 Signaling,Ephrin B Signaling,Ephrin Receptor Signaling,Granulocyte Adhesion and Diapedesis,Leukocyte Extravasation Signaling,Neuroinflammation Signaling Pathway,Role of Macrophages, Fibroblasts and Endothelial Cells in Rheumatoid Arthritis,Tumor Microenvironment Pathway		miRNA506	TATGGCTTTTCATTCCTATGTGA	hsa-miR-135b-5p:hsa-miR-135b	CXCL12	mbs36119	TCGATGCTATGGTACGA	Both miRNA and gene matched	0	0.159841	Strong-Target
hsa-miR-135b-5p	miR-135a-5p (and other miRNAs w/seed AUGGCUU)	1.914	TargetScan Human	Moderate (predicted)	Moderate predicted	ENSG00000157514.15	TSC22D3	-1.124	Glucocorticoid Receptor Signaling		miRNA506	TATGGCTTTTCATTCCTATGTGA	hsa-miR-135b-5p:hsa-miR-135b	TSC22D3	mbs17224	ACTGTGGATGAGGGATGAACAAGGGGATGGCTTTGATCCAATGGAGCCTGGGAGGTGTGCCCAG	Both miRNA and gene matched	0	0.47005	Strong-Target
hsa-miR-105-5p	miR-105-5p (and other miRNAs w/seed CAAAUGC)	1.984	TargetScan Human	Moderate (predicted)	Moderate predicted	ENSG00000065809.12	FAM107B	-1.118			miRNA794	TCAAATGCTCAGACTCCTGTGGT	hsa-miR-105-5p	FAM107B	mbs13665	ATTCCAAGTTTCGTGGGACCCAGAGCCTTTTTTCTTTTAAAAGCTAAAAAACAAGT	Both miRNA and gene matched	0	0.0487514	Weak-Target
hsa-miR-105-5p	miR-105-5p (and other miRNAs w/seed CAAAUGC)	1.984	TargetScan Human	Moderate (predicted)	Moderate predicted	ENSG00000175198.13	PCCA	-1.018	2-oxobutanoate Degradation I,Methylmalonyl Pathway,Superpathway of Methionine Degradation		miRNA794	TCAAATGCTCAGACTCCTGTGGT	hsa-miR-105-5p	PCCA	mbs12576	GTATCCTGATGGCTTCAAAGGACACATGCTAACCAAGAGTGAGAAGAACCAGTT	Both miRNA and gene matched	0	0.106948	Mild-Target
hsa-miR-205-5p	miR-205-5p (and other miRNAs w/seed CCUUCAU)	2.536	TargetScan Human	Moderate (predicted)	Moderate predicted	ENSG00000123243.13	ITIH5	-1.598			miRNA517	TCCTTCATTCCACCGGAGTCTG	hsa-miR-205-5p:hsa-miR-205	ITIH5	mbs35613	GCTGCCTTCTCCAGATGGTGCTC	Both miRNA and gene matched	0	0.0300696	Weak-Target
hsa-miR-205-5p	miR-205-5p (and other miRNAs w/seed CCUUCAU)	2.536	TargetScan Human	Moderate (predicted)	Moderate predicted	ENSG00000244734.2	HBB	-1.394	Erythropoietin Signaling Pathway,Iron homeostasis signaling pathway		miRNA517	TCCTTCATTCCACCGGAGTCTG	hsa-miR-205-5p:hsa-miR-205	HBB	mbs3338	ATCCTGAGAACTTCAGGCTCCTGGGCAACGTGCTGGTCTGTGTGCTGGCCCATCACTTTGGC	Both miRNA and gene matched	0	0.368193	Strong-Target
hsa-miR-205-5p	miR-205-5p (and other miRNAs w/seed CCUUCAU)	2.536	TargetScan Human	Moderate (predicted)	Moderate predicted	ENSG00000183723.11	CMTM4	-1.291			miRNA517	TCCTTCATTCCACCGGAGTCTG	hsa-miR-205-5p:hsa-miR-205	CMTM4	mbs6641	TTCCTTGGCAATGTGAGCTGAAGCCAGCATGGGCAAGTCCGGCC	Both miRNA and gene matched	0	0.174881	Strong-Target
hsa-miR-205-5p	miR-205-5p (and other miRNAs w/seed CCUUCAU)	2.536	TargetScan Human	Moderate (predicted)	Moderate predicted	ENSG00000137941.15	TTLL7	-1.161			miRNA517	TCCTTCATTCCACCGGAGTCTG	hsa-miR-205-5p:hsa-miR-205	TTLL7	mbs3498	AAAAAGAAGGGAACCATTACAGCAAATGTTGCCGGGACAAAGTTTGAAATTGTTCGTTTAGTAATAGAT	Both miRNA and gene matched	0	0.0694938	Mild-Target
hsa-miR-196a-5p	miR-196a-5p (and other miRNAs w/seed AGGUAGU)	3.247	TargetScan Human	Moderate (predicted)	Moderate predicted	ENSG00000136872.16	ALDOB	-2.629	Gluconeogenesis I,Glycolysis I,Maturity Onset Diabetes of Young (MODY) Signaling,Sucrose Degradation V (Mammalian)		miRNA41	TAGGTAGTTTCATGTTGTTGGG	hsa-miR-196a-5p:hsa-miR-196a:MIMAT0000226_MirBase_miR-196a_microRNA	ALDOB	mbs9250	CCCCATGCTCCAGAATACCCACCCAAGAAAATAATAGGCTTTA	Both miRNA and gene matched	0	0.138481	Strong-Target
hsa-miR-196a-5p	miR-196a-5p (and other miRNAs w/seed AGGUAGU)	3.247	TargetScan Human	Moderate (predicted)	Moderate predicted	ENSG00000018625.13	ATP1A2	-2.367	3-phosphoinositide Biosynthesis,3-phosphoinositide Degradation,D-myo-inositol (1,4,5,6)-Tetrakisphosphate Biosynthesis,D-myo-inositol (3,4,5,6)-tetrakisphosphate Biosynthesis,D-myo-inositol-5-phosphate Metabolism,Superpathway of Inositol Phosphate Compounds		miRNA41	TAGGTAGTTTCATGTTGTTGGG	hsa-miR-196a-5p:hsa-miR-196a:MIMAT0000226_MirBase_miR-196a_microRNA	ATP1A2	mbs4401	GTGACGGGTGACGGGGTGAACGACTCCCCTGCATTGAAGAAGG	Both miRNA and gene matched	0	0.0412152	Weak-Target
hsa-miR-196a-5p	miR-196a-5p (and other miRNAs w/seed AGGUAGU)	3.247	TargetScan Human	Moderate (predicted)	Moderate predicted	ENSG00000115616.2	SLC9A2	-1.812	Apelin Cardiomyocyte Signaling Pathway		miRNA41	TAGGTAGTTTCATGTTGTTGGG	hsa-miR-196a-5p:hsa-miR-196a:MIMAT0000226_MirBase_miR-196a_microRNA	SLC9A2	mbs1613	ATTACGGCTGCCATTGTTGTCATATTCTTTACTGTCTTCATTCTGGGA	Both miRNA and gene matched	0	0.106665	Mild-Target
hsa-miR-196a-5p	miR-196a-5p (and other miRNAs w/seed AGGUAGU)	3.247	TargetScan Human	Moderate (predicted)	Moderate predicted	ENSG00000106772.16	PRUNE2	-1.612			miRNA41	TAGGTAGTTTCATGTTGTTGGG	hsa-miR-196a-5p:hsa-miR-196a:MIMAT0000226_MirBase_miR-196a_microRNA	PRUNE2	mbs14258	AGGCCATAAACTCAGCTCCAGAGGTTACCTTTTAAGTGCCAAGAACTCAAGTGCAAGG	Both miRNA and gene matched	0	0.0730049	Mild-Target
hsa-miR-196a-5p	miR-196a-5p (and other miRNAs w/seed AGGUAGU)	3.247	TargetScan Human	Moderate (predicted)	Moderate predicted	ENSG00000069702.9	TGFBR3	-1.331	Cardiac Hypertrophy Signaling (Enhanced),CREB Signaling in Neurons,Epithelial Adherens Junction Signaling,Factors Promoting Cardiogenesis in Vertebrates,FAT10 Cancer Signaling Pathway,Hepatic Fibrosis Signaling Pathway,Neuroinflammation Signaling Pathway,NF-κB Signaling,PPARα/RXRα Activation,PTEN Signaling,Senescence Pathway,Sertoli Cell-Sertoli Cell Junction Signaling,STAT3 Pathway,T Cell Exhaus…		miRNA41	TAGGTAGTTTCATGTTGTTGGG	hsa-miR-196a-5p:hsa-miR-196a:MIMAT0000226_MirBase_miR-196a_microRNA	TGFBR3	mbs34980	CACTTTGCAGCTAAAATAAGCTC	Both miRNA and gene matched	0	0.0976141	Mild-Target

## Sheet: LIHC
IPA results											MINT-RULS results
ID	Symbol	Expr Log Ratio	Source	Confidence	Confidence_new	ID	Symbol	Expr Log Ratio	Pathway		miRNA_internalID	miRNA_seq	miRNA_name	Target_gene	miTS_ID	miTS_seq	Matching info	Original_val	Pred_Val_norm	Class
hsa-miR-424-5p	miR-16-5p (and other miRNAs w/seed AGCAGCA)	-1.806	TarBase	Experimentally Observed	Experimentally Observed	ENSG00000108106.12	UBE2S	1.185	Huntington's Disease Signaling,Hypoxia Signaling in the Cardiovascular System,Protein Ubiquitination Pathway		miRNA131	CAGCAGCAATTCATGTTTTGAA	hsa-miR-424-5p:hsa-miR-424:MIMAT0001341_MirBase_miR-424_microRNA	UBE2S	mbs11088	AGGGACTGGACGGCTGAGCTGGGCATCCGACACGTACTGCTGACCATCA	Both miRNA and gene matched	0	0.116236	Strong-Target
hsa-miR-424-5p	miR-16-5p (and other miRNAs w/seed AGCAGCA)	-1.806	TarBase	Experimentally Observed	Experimentally Observed	ENSG00000166851.13	PLK1	2.23	Cell Cycle: G2/M DNA Damage Checkpoint Regulation,Kinetochore Metaphase Signaling Pathway,Mitotic Roles of Polo-Like Kinase,Pyridoxal 5'-phosphate Salvage Pathway,Role of BRCA1 in DNA Damage Response,Role of CHK Proteins in Cell Cycle Checkpoint Control,Salvage Pathways of Pyrimidine Ribonucleotides		miRNA131	CAGCAGCAATTCATGTTTTGAA	hsa-miR-424-5p:hsa-miR-424:MIMAT0001341_MirBase_miR-424_microRNA	PLK1	mbs38327	GGGGCCC	Both miRNA and gene matched	0	0.171832	Strong-Target
hsa-miR-483-3p	miR-483-3p (miRNAs w/seed CACUCCU)	-1.707	Ingenuity Expert Findings	Experimentally Observed	Experimentally Observed	ENSG00000148773.11	MKI67	2.27			miRNA137	TCACTCCTCTCCTCCCGTCTT	hsa-miR-483-3p:MIMAT0002173_MirBase_miR-483-3p_microRNA	MKI67	mbs3810	TCTTTCCAATGGCCGGGGGCATTTGGTCCCCAAATTAAGGCTATTGGAC	Both miRNA and gene matched	0	0.261987	Strong-Target
hsa-let-7c-5p	let-7a-5p (and other miRNAs w/seed GAGGUAG)	-1.177	Ingenuity Expert Findings	Experimentally Observed	Experimentally Observed	ENSG00000134013.14	LOXL2	1.071			miRNA3	TGAGGTAGTAGGTTGTATGGTT	hsa-let-7c-5p:hsa-let-7c:MIMAT0000064_MirBase_let-7c_microRNA	LOXL2	mbs39270	GGTCATTTTCAGCAAACTTGAAT	Both miRNA and gene matched	0	0.194273	Strong-Target
hsa-let-7c-5p	let-7a-5p (and other miRNAs w/seed GAGGUAG)	-1.177	TarBase	Experimentally Observed	Experimentally Observed	ENSG00000176890.14	TYMS	1.114	dTMP De Novo Biosynthesis,Pyrimidine Deoxyribonucleotides De Novo Biosynthesis I		miRNA3	TGAGGTAGTAGGTTGTATGGTT	hsa-let-7c-5p:hsa-let-7c:MIMAT0000064_MirBase_let-7c_microRNA	TYMS	mbs37021	GTCCGTCAAAGAACAACGG	Both miRNA and gene matched	0	0.623834	Strong-Target
hsa-let-7c-5p	let-7a-5p (and other miRNAs w/seed GAGGUAG)	-1.177	miRecords	Experimentally Observed	Experimentally Observed	ENSG00000144554.9	FANCD2	1.378	ATM Signaling,Ferroptosis Signaling Pathway,Hereditary Breast Cancer Signaling,Molecular Mechanisms of Cancer,Role of BRCA1 in DNA Damage Response		miRNA3	TGAGGTAGTAGGTTGTATGGTT	hsa-let-7c-5p:hsa-let-7c:MIMAT0000064_MirBase_let-7c_microRNA	FANCD2	mbs9736	CGGGCCTGGCGGGAAAGTCGAAAACTACGGGCGGCGACGGCTTC	Both miRNA and gene matched	0	0.170976	Strong-Target
hsa-miR-99a-5p	miR-100-5p (and other miRNAs w/seed ACCCGUA)	-1.043	miRecords	Experimentally Observed	Experimentally Observed	ENSG00000166851.13	PLK1	2.23	Cell Cycle: G2/M DNA Damage Checkpoint Regulation,Kinetochore Metaphase Signaling Pathway,Mitotic Roles of Polo-Like Kinase,Pyridoxal 5'-phosphate Salvage Pathway,Role of BRCA1 in DNA Damage Response,Role of CHK Proteins in Cell Cycle Checkpoint Control,Salvage Pathways of Pyrimidine Ribonucleotides		miRNA34	AACCCGTAGATCCGATCTTGTG	hsa-miR-99a-5p:MIMAT0000097_MirBase_miR-99a_microRNA:hsa-miR-99a	PLK1	mbs35280	TGCCCTCCCCTCCGGACTGGTGCCC	Both miRNA and gene matched	0	0.160002	Strong-Target
hsa-miR-145-5p	miR-145-5p (and other miRNAs w/seed UCCAGUU)	-1.015	Ingenuity Expert Findings	Experimentally Observed	Experimentally Observed	ENSG00000196611.4	MMP1	1.801	Agranulocyte Adhesion and Diapedesis,Airway Pathology in Chronic Obstructive Pulmonary Disease,Atherosclerosis Signaling,Axonal Guidance Signaling,Bladder Cancer Signaling,Colorectal Cancer Metastasis Signaling,Estrogen Receptor Signaling,Glucocorticoid Receptor Signaling,Granulocyte Adhesion and Diapedesis,Hepatic Fibrosis / Hepatic Stellate Cell Activation,Hepatic Fibrosis Signaling Pathway,HIF…		miRNA773	GTCCAGTTTTCCCAGGAATCCCT	hsa-miR-145-5p:rno-miR-145-5p	XRCC5	mbs38087	CTCAAGA	Both miRNA and gene matched	0	0.190615	Strong-Target
hsa-miR-145-5p	miR-145-5p (and other miRNAs w/seed UCCAGUU)	-1.015	miRecords	Experimentally Observed	Experimentally Observed	ENSG00000145386.8	CCNA2	2.199	AMPK Signaling,Antiproliferative Role of TOB in T Cell Signaling,Aryl Hydrocarbon Receptor Signaling,Cyclins and Cell Cycle Regulation,eNOS Signaling,Estrogen-mediated S-phase Entry,Regulation of Cellular Mechanics by Calpain Protease		miRNA773	GTCCAGTTTTCCCAGGAATCCCT	hsa-miR-145-5p:rno-miR-145-5p	CCNA2	mbs4858	GGGAGTGGAAGAGGGTGGGAAGCTTATATGCAAATTAACAGACGAGAAATGCTCCAGAAGG	Both miRNA and gene matched	0	0.265933	Strong-Target
hsa-miR-424-5p	miR-16-5p (and other miRNAs w/seed AGCAGCA)	-1.806	Ingenuity Expert Findings,TargetScan Human,miRecords	Experimentally Observed,High (predicted)	Experimentally Observed	ENSG00000137309.18	HMGA1	1.012	IL-4 Signaling,iNOS Signaling		miRNA131	CAGCAGCAATTCATGTTTTGAA	hsa-miR-424-5p:hsa-miR-424:MIMAT0001341_MirBase_miR-424_microRNA	HMGA1	mbs16338	AAAAAACTGGAGAAGGAGGAAGAGGAGGGCATCTCGCAGGAGTCCTCGGAGGAGGAGCAGTG	Both miRNA and gene matched	0	0.366494	Strong-Target
hsa-miR-424-5p	miR-16-5p (and other miRNAs w/seed AGCAGCA)	-1.806	Ingenuity Expert Findings,TargetScan Human	Experimentally Observed,High (predicted)	Experimentally Observed	ENSG00000149554.11	CHEK1	1.016	Aryl Hydrocarbon Receptor Signaling,ATM Signaling,Cell Cycle: G2/M DNA Damage Checkpoint Regulation,Hereditary Breast Cancer Signaling,Molecular Mechanisms of Cancer,p53 Signaling,Role of BRCA1 in DNA Damage Response,Role of CHK Proteins in Cell Cycle Checkpoint Control,Senescence Pathway		miRNA131	CAGCAGCAATTCATGTTTTGAA	hsa-miR-424-5p:hsa-miR-424:MIMAT0001341_MirBase_miR-424_microRNA	CHEK1	mbs6563	GAATCCTGGTGAATATAGTGCTGCTATGTTGACATTATTCTTCCTAGAGAAGATTATCCTG	Both miRNA and gene matched	0	0.59593	Strong-Target
hsa-miR-424-5p	miR-16-5p (and other miRNAs w/seed AGCAGCA)	-1.806	Ingenuity Expert Findings,TargetScan Human,miRecords	Experimentally Observed,High (predicted)	Experimentally Observed	ENSG00000105173.12	CCNE1	2.047	Antiproliferative Role of TOB in T Cell Signaling,Aryl Hydrocarbon Receptor Signaling,Cell Cycle Regulation by BTG Family Proteins,Cell Cycle: G1/S Checkpoint Regulation,Coronavirus Pathogenesis Pathway,Cyclins and Cell Cycle Regulation,DNA damage-induced 14-3-3σ Signaling,Endocannabinoid Cancer Inhibition Pathway,Estrogen-mediated S-phase Entry,GADD45 Signaling,Glioblastoma Multiforme Signaling,…		miRNA131	CAGCAGCAATTCATGTTTTGAA	hsa-miR-424-5p:hsa-miR-424:MIMAT0001341_MirBase_miR-424_microRNA	CCNE1	mbs33894	ACCAGTGCGTGCTCCCGATGCTGCTAT	Both miRNA and gene matched	0	0.71452	Strong-Target
hsa-let-7c-5p	let-7a-5p (and other miRNAs w/seed GAGGUAG)	-1.177	TarBase,TargetScan Human	Experimentally Observed,High (predicted)	Experimentally Observed	ENSG00000137309.18	HMGA1	1.012	IL-4 Signaling,iNOS Signaling		miRNA3	TGAGGTAGTAGGTTGTATGGTT	hsa-let-7c-5p:hsa-let-7c:MIMAT0000064_MirBase_let-7c_microRNA	HMGA1	mbs35622	GGGAGGGTTCCCCTGGCCTTAAA	Both miRNA and gene matched	0	1	Strong-Target
hsa-let-7c-5p	let-7a-5p (and other miRNAs w/seed GAGGUAG)	-1.177	TargetScan Human,miRecords	Experimentally Observed,High (predicted)	Experimentally Observed	ENSG00000164045.10	CDC25A	1.245	3-phosphoinositide Biosynthesis,3-phosphoinositide Degradation,ATM Signaling,Cell Cycle: G1/S Checkpoint Regulation,Cyclins and Cell Cycle Regulation,D-myo-inositol (1,4,5,6)-Tetrakisphosphate Biosynthesis,D-myo-inositol (3,4,5,6)-tetrakisphosphate Biosynthesis,D-myo-inositol-5-phosphate Metabolism,Estrogen-mediated S-phase Entry,IL-7 Signaling Pathway,Mitotic Roles of Polo-Like Kinase,Molecular …		miRNA3	TGAGGTAGTAGGTTGTATGGTT	hsa-let-7c-5p:hsa-let-7c:MIMAT0000064_MirBase_let-7c_microRNA	CDC25A	mbs39011	GCTTGGCTGCCTGACATAAGCTA	Both miRNA and gene matched	0	0.539106	Strong-Target
hsa-let-7c-5p	let-7a-5p (and other miRNAs w/seed GAGGUAG)	-1.177	Ingenuity Expert Findings,TargetScan Human	Experimentally Observed,High (predicted)	Experimentally Observed	ENSG00000136231.12	IGF2BP3	1.96			miRNA3	TGAGGTAGTAGGTTGTATGGTT	hsa-let-7c-5p:hsa-let-7c:MIMAT0000064_MirBase_let-7c_microRNA	IGF2BP3	mbs8710	CCCCTCCTCCTCCTCCTTTCTCTTGCTAATCCCGCCTCCTCCTAA	Both miRNA and gene matched	0	0.195088	Strong-Target
hsa-let-7c-5p	let-7a-5p (and other miRNAs w/seed GAGGUAG)	-1.177	Ingenuity Expert Findings,TarBase,TargetScan Human,miRecords	Experimentally Observed,High (predicted)	Experimentally Observed	ENSG00000159217.8	IGF2BP1	4.53	Role of Oct4 in Mammalian Embryonic Stem Cell Pluripotency		miRNA3	TGAGGTAGTAGGTTGTATGGTT	hsa-let-7c-5p:hsa-let-7c:MIMAT0000064_MirBase_let-7c_microRNA	IGF2BP1	mbs16627	GAATGAAGAAGAGGGGAAAATGGGGAGAAAGATGGTTAAAATACATAATAATCCACGTTTAAAAGGAGCGC	Both miRNA and gene matched	0	0.341202	Strong-Target
hsa-let-7c-5p	let-7a-5p (and other miRNAs w/seed GAGGUAG)	-1.177	TarBase,TargetScan Human,miRecords	Experimentally Observed,High (predicted)	Experimentally Observed	ENSG00000206557.5	TRIM71	4.968			miRNA3	TGAGGTAGTAGGTTGTATGGTT	hsa-let-7c-5p:hsa-let-7c:MIMAT0000064_MirBase_let-7c_microRNA	TRIM71	mbs33884	GAAGTGATAATTTCTATCTACCTCA	Both miRNA and gene matched	0	0.151115	Strong-Target
hsa-miR-130a-3p	miR-130a-3p (and other miRNAs w/seed AGUGCAA)	-1.03	TarBase,TargetScan Human,miRecords	Experimentally Observed,High (predicted)	Experimentally Observed	ENSG00000106511.5	MEOX2	1.176			miRNA79	CAGTGCAATGTTAAAAGGGCAT	hsa-miR-130a-3p:hsa-miR-130a:MIMAT0000425_MirBase_miR-130a_microRNA	MEOX2	mbs34626	TGTGTTTGCTTTTGCTTGCACTG	Both miRNA and gene matched	0	0.193013	Strong-Target
hsa-miR-101-3p	miR-101-3p (and other miRNAs w/seed ACAGUAC)	-1.028	TarBase,TargetScan Human,miRecords	Experimentally Observed,High (predicted)	Experimentally Observed	ENSG00000106462.9	EZH2	1.574	Adipogenesis pathway,Hepatic Fibrosis Signaling Pathway,HOTAIR Regulatory Pathway,Senescence Pathway		miRNA496	TACAGTACTGTGATAACTGAA	hsa-miR-101-3p:hsa-miR-101:mmu-miR-101a-3p	EZH2	mbs35555	ATCAACTTTTTATTGCCTTC	Both miRNA and gene matched	0	0.466745	Strong-Target
hsa-miR-101-3p	miR-101-3p (and other miRNAs w/seed ACAGUAC)	-1.028	TarBase,TargetScan Human,miRecords	Experimentally Observed,High (predicted)	Experimentally Observed	ENSG00000134323.10	MYCN	1.905	EIF2 Signaling,ERK/MAPK Signaling,Sirtuin Signaling Pathway		miRNA496	TACAGTACTGTGATAACTGAA	hsa-miR-101-3p:hsa-miR-101:mmu-miR-101a-3p	MYCN	mbs34392	CCACACGGACAGTCACTGCCA	Both miRNA and gene matched	0	0.225952	Strong-Target
hsa-miR-424-5p	miR-16-5p (and other miRNAs w/seed AGCAGCA)	-1.806	Ingenuity Expert Findings,TargetScan Human	Experimentally Observed,Moderate (predicted)	Experimentally Observed	ENSG00000164045.10	CDC25A	1.245	3-phosphoinositide Biosynthesis,3-phosphoinositide Degradation,ATM Signaling,Cell Cycle: G1/S Checkpoint Regulation,Cyclins and Cell Cycle Regulation,D-myo-inositol (1,4,5,6)-Tetrakisphosphate Biosynthesis,D-myo-inositol (3,4,5,6)-tetrakisphosphate Biosynthesis,D-myo-inositol-5-phosphate Metabolism,Estrogen-mediated S-phase Entry,IL-7 Signaling Pathway,Mitotic Roles of Polo-Like Kinase,Molecular …		miRNA131	CAGCAGCAATTCATGTTTTGAA	hsa-miR-424-5p:hsa-miR-424:MIMAT0001341_MirBase_miR-424_microRNA	CDC25A	mbs11534	AAGGGGGGATACAAGGAGTTCTTTATGAAATGCCAGTCTTACTGT	Both miRNA and gene matched	0	0.820768	Strong-Target
hsa-let-7c-5p	let-7a-5p (and other miRNAs w/seed GAGGUAG)	-1.177	Ingenuity Expert Findings,TargetScan Human	Experimentally Observed,Moderate (predicted)	Experimentally Observed	ENSG00000187498.13	COL4A1	1.114	GP6 Signaling Pathway,Hepatic Fibrosis / Hepatic Stellate Cell Activation		miRNA3	TGAGGTAGTAGGTTGTATGGTT	hsa-let-7c-5p:hsa-let-7c:MIMAT0000064_MirBase_let-7c_microRNA	COL4A1	mbs34720	CTCAGCTAATGTCACAACATGGTGCTAC	Both miRNA and gene matched	0	0.143988	Strong-Target
hsa-let-7c-5p	let-7a-5p (and other miRNAs w/seed GAGGUAG)	-1.177	TarBase,TargetScan Human	Experimentally Observed,Moderate (predicted)	Experimentally Observed	ENSG00000178999.11	AURKB	2.189	Breast Cancer Regulation by Stathmin1,Kinetochore Metaphase Signaling Pathway		miRNA3	TGAGGTAGTAGGTTGTATGGTT	hsa-let-7c-5p:hsa-let-7c:MIMAT0000064_MirBase_let-7c_microRNA	AURKB	mbs36304	TAACTGTTCCCTTATCTGTTTTCTACCTCC	Both miRNA and gene matched	0	0.208694	Strong-Target
hsa-miR-424-5p	miR-16-5p (and other miRNAs w/seed AGCAGCA)	-1.806	TargetScan Human	High (predicted)	High predicted	ENSG00000173267.12	SNCG	1.054	Synaptogenesis Signaling Pathway		miRNA131	CAGCAGCAATTCATGTTTTGAA	hsa-miR-424-5p:hsa-miR-424:MIMAT0001341_MirBase_miR-424_microRNA	SNCG	mbs36810	TAAAACTTGAGCCCACTCCTGC	Both miRNA and gene matched	0	0.339167	Strong-Target
hsa-miR-424-5p	miR-16-5p (and other miRNAs w/seed AGCAGCA)	-1.806	TargetScan Human	High (predicted)	High predicted	ENSG00000106511.5	MEOX2	1.176			miRNA131	CAGCAGCAATTCATGTTTTGAA	hsa-miR-424-5p:hsa-miR-424:MIMAT0001341_MirBase_miR-424_microRNA	MEOX2	mbs34626	TGTGTTTGCTTTTGCTTGCACTG	Both miRNA and gene matched	0	0.207872	Strong-Target
hsa-miR-424-5p	miR-16-5p (and other miRNAs w/seed AGCAGCA)	-1.806	TargetScan Human	High (predicted)	High predicted	ENSG00000165891.14	E2F7	2.475	Breast Cancer Regulation by Stathmin1,Cell Cycle Regulation by BTG Family Proteins,Cell Cycle: G1/S Checkpoint Regulation,Chronic Myeloid Leukemia Signaling,Coronavirus Pathogenesis Pathway,Cyclins and Cell Cycle Regulation,Estrogen-mediated S-phase Entry,Glioblastoma Multiforme Signaling,Glioma Signaling,Molecular Mechanisms of Cancer,Pancreatic Adenocarcinoma Signaling,Role of BRCA1 in DNA Dama…		miRNA131	CAGCAGCAATTCATGTTTTGAA	hsa-miR-424-5p:hsa-miR-424:MIMAT0001341_MirBase_miR-424_microRNA	E2F7	mbs547	ATTCCACAGACCTTGCCTCTCCCAAGACTATGGGTAACAGGGCATCTATACCCCTCAAAG	Both miRNA and gene matched	0	0.117262	Strong-Target
hsa-miR-424-5p	miR-16-5p (and other miRNAs w/seed AGCAGCA)	-1.806	TargetScan Human	High (predicted)	High predicted	ENSG00000171388.11	APLN	2.538	Apelin Adipocyte Signaling Pathway,Apelin Cardiac Fibroblast Signaling Pathway,Apelin Cardiomyocyte Signaling Pathway,Apelin Endothelial Signaling Pathway,Apelin Liver Signaling Pathway,Apelin Muscle Signaling Pathway,Apelin Pancreas Signaling Pathway		miRNA131	CAGCAGCAATTCATGTTTTGAA	hsa-miR-424-5p:hsa-miR-424:MIMAT0001341_MirBase_miR-424_microRNA	APLN	mbs37667	GCCCCTCCCTGGACTGACTTT	Both miRNA and gene matched	0	0.883349	Strong-Target
hsa-miR-483-3p	miR-483-3p (miRNAs w/seed CACUCCU)	-1.707	TargetScan Human	High (predicted)	High predicted	ENSG00000204616.9	TRIM31	1.53			miRNA137	TCACTCCTCTCCTCCCGTCTT	hsa-miR-483-3p:MIMAT0002173_MirBase_miR-483-3p_microRNA	TRIM31	mbs38715	ATTGCACCATTTAAGATGCTGCTT	Both miRNA and gene matched	0	0.457176	Strong-Target
hsa-miR-139-3p	miR-139-3p (miRNAs w/seed GGAGACG)	-1.678	TargetScan Human	High (predicted)	High predicted	ENSG00000166803.9	PCLAF	1.511			miRNA1072	TGGAGACGCGGCCCTGTTGGAGT	hsa-miR-139-3p	PCLAF	mbs38754	TGATTATTGGAATGGTGCCATA	Both miRNA and gene matched	0	0.123381	Strong-Target
hsa-miR-139-3p	miR-139-3p (miRNAs w/seed GGAGACG)	-1.678	TargetScan Human	High (predicted)	High predicted	ENSG00000186185.12	KIF18B	2.74			miRNA1072	TGGAGACGCGGCCCTGTTGGAGT	hsa-miR-139-3p	KIF18B	mbs3536	CAGCAGGACCGGGTTCCAGGACTGACCCAGGCTGTCCAGGTGGCCAAG	Both miRNA and gene matched	0	0.122475	Strong-Target
hsa-miR-139-5p	miR-139-5p (miRNAs w/seed CUACAGU)	-1.445	TargetScan Human	High (predicted)	High predicted	ENSG00000164109.12	MAD2L1	1.36	FAT10 Cancer Signaling Pathway,Kinetochore Metaphase Signaling Pathway		miRNA906	TCTACAGTGCACGTGTCTCCAGT	hsa-miR-139-5p	MAD2L1	mbs36895	AAATATTGCTGTATAGCTCCTT	Both miRNA and gene matched	0	0.176489	Strong-Target
hsa-miR-486-5p	miR-486-5p (and other miRNAs w/seed CCUGUAC)	-1.215	TargetScan Human	High (predicted)	High predicted	ENSG00000114646.8	CSPG5	1.47	Semaphorin Neuronal Repulsive Signaling Pathway		miRNA139	TCCTGTACTGAGCTGCCCCGAG	hsa-miR-486-5p:MIMAT0002177_MirBase_miR-486-5p_microRNA	CSPG5	mbs18009	TTCTCCCTCTCCACCATTGCCGAGGGCTCTCACCCAAATGATG	Both miRNA and gene matched	0	0.537264	Strong-Target
hsa-miR-486-5p	miR-486-5p (and other miRNAs w/seed CCUGUAC)	-1.215	TargetScan Human	High (predicted)	High predicted	ENSG00000117650.11	NEK2	2.886	Kinetochore Metaphase Signaling Pathway,Pyridoxal 5'-phosphate Salvage Pathway,Salvage Pathways of Pyrimidine Ribonucleotides		miRNA139	TCCTGTACTGAGCTGCCCCGAG	hsa-miR-486-5p:MIMAT0002177_MirBase_miR-486-5p_microRNA	NEK2	mbs4061	AAATTCAGGCGAATTCCATACCGTTACTCTGATGAATTGAATGAAATTATTACGAGGATGTTA	Both miRNA and gene matched	0	0.197281	Strong-Target
hsa-let-7c-5p	let-7a-5p (and other miRNAs w/seed GAGGUAG)	-1.177	TargetScan Human	High (predicted)	High predicted	ENSG00000116017.9	ARID3A	1.05			miRNA3	TGAGGTAGTAGGTTGTATGGTT	hsa-let-7c-5p:hsa-let-7c:MIMAT0000064_MirBase_let-7c_microRNA	ARID3A	mbs10765	GCCAGGATGGCGGAAGATACGGGTGGGGAGGGAAGATATCCAG	Both miRNA and gene matched	0	0.154737	Strong-Target
hsa-let-7c-5p	let-7a-5p (and other miRNAs w/seed GAGGUAG)	-1.177	TargetScan Human	High (predicted)	High predicted	ENSG00000134323.10	MYCN	1.905	EIF2 Signaling,ERK/MAPK Signaling,Sirtuin Signaling Pathway		miRNA3	TGAGGTAGTAGGTTGTATGGTT	hsa-let-7c-5p:hsa-let-7c:MIMAT0000064_MirBase_let-7c_microRNA	MYCN	mbs34389	TGTACTAATTCTTACACTGCCT	Both miRNA and gene matched	0	0.251944	Strong-Target
hsa-miR-214-5p	miR-214-5p (miRNAs w/seed GCCUGUC)	-1.154	TargetScan Human	High (predicted)	High predicted	ENSG00000007968.6	E2F2	2.077	Bladder Cancer Signaling,Breast Cancer Regulation by Stathmin1,Cell Cycle Regulation by BTG Family Proteins,Cell Cycle: G1/S Checkpoint Regulation,Chronic Myeloid Leukemia Signaling,Coronavirus Pathogenesis Pathway,Cyclins and Cell Cycle Regulation,Estrogen-mediated S-phase Entry,Glioblastoma Multiforme Signaling,Glioma Signaling,Molecular Mechanisms of Cancer,Non-Small Cell Lung Cancer Signaling…		miRNA1150	TGCCTGTCTACACTTGCTGTGC	hsa-miR-214-5p	E2F2	mbs35099	TGCCCCCGACTCTACCTC	Both miRNA and gene matched	0	0.415031	Strong-Target
hsa-miR-214-5p	miR-214-5p (miRNAs w/seed GCCUGUC)	-1.154	TargetScan Human	High (predicted)	High predicted	ENSG00000171848.12	RRM2	2.163	Pyrimidine Deoxyribonucleotides De Novo Biosynthesis I		miRNA1150	TGCCTGTCTACACTTGCTGTGC	hsa-miR-214-5p	RRM2	mbs6449	TCTTTAAAACTGTGTAGCTACCTCACAACCAGTCCTGTCTGTTTATAGT	Both miRNA and gene matched	0	1	Strong-Target
hsa-miR-214-3p	miR-214-3p (and other miRNAs w/seed CAGCAGG)	-1.154	TargetScan Human	High (predicted)	High predicted	ENSG00000171388.11	APLN	2.538	Apelin Adipocyte Signaling Pathway,Apelin Cardiac Fibroblast Signaling Pathway,Apelin Cardiomyocyte Signaling Pathway,Apelin Endothelial Signaling Pathway,Apelin Liver Signaling Pathway,Apelin Muscle Signaling Pathway,Apelin Pancreas Signaling Pathway		miRNA777	ACAGCAGGCACAGACAGGCAGT	hsa-miR-214-3p	APLN	mbs37667	GCCCCTCCCTGGACTGACTTT	Both miRNA and gene matched	0	0.124236	Strong-Target
hsa-miR-326	miR-330-5p (and other miRNAs w/seed CUCUGGG)	-1.065	TargetScan Human	High (predicted)	High predicted	ENSG00000160298.16	C21orf58	1.496			miRNA119	CCTCTGGGCCCTTCCTCCAG	hsa-miR-326:MIMAT0000756_MirBase_miR-326_microRNA	C21orf58	mbs4691	GATGCCCTGCAGACTGCTCTGAAGAGAAGGAGGGACCTTCTGC	Both miRNA and gene matched	0	0.115432	Strong-Target
hsa-miR-99a-5p	miR-100-5p (and other miRNAs w/seed ACCCGUA)	-1.043	TargetScan Human	High (predicted)	High predicted	ENSG00000085831.14	TTC39A	1.602			miRNA34	AACCCGTAGATCCGATCTTGTG	hsa-miR-99a-5p:MIMAT0000097_MirBase_miR-99a_microRNA:hsa-miR-99a	TTC39A	mbs10752	GTGAAATTGTTGAAAGGCCTGTGTCTGAAATACCTGGGCCGTG	Both miRNA and gene matched	0	0.123683	Strong-Target
hsa-miR-130a-3p	miR-130a-3p (and other miRNAs w/seed AGUGCAA)	-1.03	TargetScan Human	High (predicted)	High predicted	ENSG00000105997.21	HOXA3	1			miRNA79	CAGTGCAATGTTAAAAGGGCAT	hsa-miR-130a-3p:hsa-miR-130a:MIMAT0000425_MirBase_miR-130a_microRNA	HOXA3	mbs8931	ACTACGACAGCTCGGCGATCTACGGTGGCTACCCCTACCAGGCAGCCAACGGGTTCGCTT	Both miRNA and gene matched	0	0.114358	Strong-Target
hsa-miR-101-3p	miR-101-3p (and other miRNAs w/seed ACAGUAC)	-1.028	TargetScan Human	High (predicted)	High predicted	ENSG00000117632.19	STMN1	1.313	Breast Cancer Regulation by Stathmin1,Signaling by Rho Family GTPases		miRNA496	TACAGTACTGTGATAACTGAA	hsa-miR-101-3p:hsa-miR-101:mmu-miR-101a-3p	STMN1	mbs35342	CTGGGTTAATGGCTAGTACTGTA	Both miRNA and gene matched	0	0.304363	Strong-Target
hsa-miR-10b-5p	miR-10a-5p (and other miRNAs w/seed ACCCUGU)	2.002	miRecords	Experimentally Observed	Experimentally Observed	ENSG00000136826.13	KLF4	-1.126	VDR/RXR Activation		miRNA50	TACCCTGTAGAACCGAATTTGTG	hsa-miR-10b-5p:hsa-miR-10b:MIMAT0000254_MirBase_miR-10b_microRNA	KLF4	mbs37785	ACTGTGGTTTCAGATGTGCAATAAT	Both miRNA and gene matched	0	0.916095	Strong-Target
hsa-miR-96-5p	miR-96-5p (and other miRNAs w/seed UUGGCAC)	1.284	TargetScan Human,miRecords	Experimentally Observed,High (predicted)	Experimentally Observed	ENSG00000150907.6	FOXO1	-1.273	14-3-3-mediated Signaling,Adipogenesis pathway,AMPK Signaling,Angiopoietin Signaling,Autophagy,B Cell Receptor Signaling,Cancer Drug Resistance By Drug Efflux,Cell Cycle: G1/S Checkpoint Regulation,Docosahexaenoic Acid (DHA) Signaling,ErbB Signaling,ErbB2-ErbB3 Signaling,Estrogen Receptor Signaling,FXR/RXR Activation,Glioblastoma Multiforme Signaling,Hepatic Fibrosis Signaling Pathway,HER-2 Signa…		miRNA32	TTTGGCACTAGCACATTTTTGCT	hsa-miR-96-5p:hsa-miR-96:MIMAT0000095_MirBase_miR-96_microRNA	FOXO1	mbs38411	TTTCATTACAATGAAGTGCCAAA	Both miRNA and gene matched	0	0.463603	Strong-Target
hsa-miR-183-5p	miR-183-5p (miRNAs w/seed AUGGCAC)	1.624	TargetScan Human,miRecords	Experimentally Observed,Moderate (predicted)	Experimentally Observed	ENSG00000150907.6	FOXO1	-1.273	14-3-3-mediated Signaling,Adipogenesis pathway,AMPK Signaling,Angiopoietin Signaling,Autophagy,B Cell Receptor Signaling,Cancer Drug Resistance By Drug Efflux,Cell Cycle: G1/S Checkpoint Regulation,Docosahexaenoic Acid (DHA) Signaling,ErbB Signaling,ErbB2-ErbB3 Signaling,Estrogen Receptor Signaling,FXR/RXR Activation,Glioblastoma Multiforme Signaling,Hepatic Fibrosis Signaling Pathway,HER-2 Signa…		miRNA57	TATGGCACTGGTAGAATTCACT	hsa-miR-183:hsa-miR-183-5p:MIMAT0000261_MirBase_miR-183_microRNA	FOXO1	mbs38680	TGCTATAATTGTATAAAGCCATA	Both miRNA and gene matched	0	0.501728	Strong-Target
hsa-miR-21-5p	miR-21-5p (and other miRNAs w/seed AGCUUAU)	1.049	TargetScan Human	High (predicted)	High predicted	ENSG00000138640.13	FAM13A	-1.716			miRNA15	TAGCTTATCAGACTGATGTTGA	hsa-miR-21-5p:hsa-miR-21:rno-miR-21-5p:MIMAT0000076_MirBase_miR-21_microRNA	FAM13A	mbs5562	AGTCTCCAAGAACTTGAACGGCAGGGGCTCACCGAGAATGGCATTCCAGCAGTAGTG	Both miRNA and gene matched	0	0.450783	Strong-Target
hsa-miR-21-5p	miR-21-5p (and other miRNAs w/seed AGCUUAU)	1.049	TargetScan Human	High (predicted)	High predicted	ENSG00000182568.15	SATB1	-1.09			miRNA15	TAGCTTATCAGACTGATGTTGA	hsa-miR-21-5p:hsa-miR-21:rno-miR-21-5p:MIMAT0000076_MirBase_miR-21_microRNA	SATB1	mbs35694	TAATTTTTTGGAAGTTTCCGTTA	Both miRNA and gene matched	0	1	Strong-Target
hsa-miR-182-5p	miR-182-5p (and other miRNAs w/seed UUGGCAA)	1.366	TargetScan Human	High (predicted)	High predicted	ENSG00000154642.9	C21orf91	-1.208			miRNA55	TTTGGCAATGGTAGAACTCACACT	ptr-miR-182:hsa-miR-182-5p:hsa-miR-182:MIMAT0000259_MirBase_miR-182_microRNA	C21orf91	mbs4534	AAACAAATTTTATCACATGTGACTACTTAAATATACTGTTACAGTGTCA	Both miRNA and gene matched	0	0.200522	Strong-Target
hsa-miR-183-5p	miR-183-5p (miRNAs w/seed AUGGCAC)	1.624	TargetScan Human	High (predicted)	High predicted	ENSG00000139737.20	SLAIN1	-2.082			miRNA57	TATGGCACTGGTAGAATTCACT	hsa-miR-183:hsa-miR-183-5p:MIMAT0000261_MirBase_miR-183_microRNA	SLAIN1	mbs38470	CATTGCACTT	Both miRNA and gene matched	0	0.116257	Strong-Target

## Sheet: CHOL
IPA results											MINT-RULS results
ID	Symbol	Expr Log Ratio	Source	Confidence	Confidence_new	ID	Symbol	Expr Log Ratio	Pathway		miRNA_internalID	miRNA_seq	miRNA_name	Target_gene	miTS_ID	miTS_seq	Matching info	Original_val	Pred_Val_norm	Class
hsa-miR-122-5p	miR-122-5p (miRNAs w/seed GGAGUGU)	-4.932	miRecords	Experimentally Observed	Experimentally Observed	ENSG00000136295.13	TTYH3	1.042			miRNA731	TGGAGTGTGACAATGGTGTTTG	hsa-miR-122-5p	TTYH3	mbs11085	AGTAGGTGGAGGGGAGCGCCTGCCATTGGTTGTATTTTTGTTCTGAGTT	Both miRNA and gene matched	0	0.104051	Mild-Target
hsa-miR-122-5p	miR-122-5p (miRNAs w/seed GGAGUGU)	-4.932	miRecords	Experimentally Observed	Experimentally Observed	ENSG00000122359.16	ANXA11	1.06			miRNA731	TGGAGTGTGACAATGGTGTTTG	hsa-miR-122-5p	ANXA11	mbs11158	CCGGGGTCTGGGACTGTCACCCCCGCTGTGCCCCCAACCCAGTTT	Both miRNA and gene matched	0	0.117214	Strong-Target
hsa-miR-122-5p	miR-122-5p (miRNAs w/seed GGAGUGU)	-4.932	miRecords	Experimentally Observed	Experimentally Observed	ENSG00000185386.13	MAPK11	1.188	4-1BB Signaling in T Lymphocytes,Acute Phase Response Signaling,Adrenomedullin signaling pathway,AMPK Signaling,Amyloid Processing,Antioxidant Action of Vitamin C,Apelin Adipocyte Signaling Pathway,Apelin Cardiomyocyte Signaling Pathway,April Mediated Signaling,ATM Signaling,B Cell Activating Factor Signaling,B Cell Receptor Signaling,BMP signaling pathway,Cardiac Hypertrophy Signaling,Cardiac Hy…		miRNA731	TGGAGTGTGACAATGGTGTTTG	hsa-miR-122-5p	MAPK11	mbs119	TGTGGCTCTGCCCTGGAAAGGGGGTGACCTCTTGCCTCGAGGG	Both miRNA and gene matched	0	0.0742026	Mild-Target
hsa-miR-122-5p	miR-122-5p (miRNAs w/seed GGAGUGU)	-4.932	TarBase	Experimentally Observed	Experimentally Observed	ENSG00000101079.19	NDRG3	1.223			miRNA731	TGGAGTGTGACAATGGTGTTTG	hsa-miR-122-5p	NDRG3	mbs17091	TTTGCAGGGAATGGGCTACATACCATCTGCCAGCATGACTCGGCT	Both miRNA and gene matched	0	0.0783644	Mild-Target
hsa-miR-122-5p	miR-122-5p (miRNAs w/seed GGAGUGU)	-4.932	miRecords	Experimentally Observed	Experimentally Observed	ENSG00000070718.10	AP3M2	1.346			miRNA731	TGGAGTGTGACAATGGTGTTTG	hsa-miR-122-5p	AP3M2	mbs11982	AGACGATGGGGAAGACCATTGAGGGAGTGACTGTCACCAGCCAGATGCCCAAG	Both miRNA and gene matched	0	0.101014	Mild-Target
hsa-miR-122-5p	miR-122-5p (miRNAs w/seed GGAGUGU)	-4.932	miRecords	Experimentally Observed	Experimentally Observed	ENSG00000133059.15	DSTYK	1.369	IL-15 Production,Sperm Motility		miRNA731	TGGAGTGTGACAATGGTGTTTG	hsa-miR-122-5p	DSTYK	mbs1429	ACAAATACCAGATGTGCTGTATAATAAAGATCACATTAACGTTT	Both miRNA and gene matched	0	0.102918	Mild-Target
hsa-miR-122-5p	miR-122-5p (miRNAs w/seed GGAGUGU)	-4.932	miRecords	Experimentally Observed	Experimentally Observed	ENSG00000156675.14	RAB11FIP1	1.39			miRNA731	TGGAGTGTGACAATGGTGTTTG	hsa-miR-122-5p	RAB11FIP1	mbs16125	AGCTGGGTGTGGTGGCAGACAGCTGTAATCTCAGCTGCTCGGGAGGCT	Both miRNA and gene matched	0	0.0950903	Mild-Target
hsa-miR-122-5p	miR-122-5p (miRNAs w/seed GGAGUGU)	-4.932	miRecords	Experimentally Observed	Experimentally Observed	ENSG00000164574.14	GALNT10	1.462			miRNA731	TGGAGTGTGACAATGGTGTTTG	hsa-miR-122-5p	GALNT10	mbs33799	CACACTCC	Both miRNA and gene matched	0	0.0699037	Mild-Target
hsa-miR-122-5p	miR-122-5p (miRNAs w/seed GGAGUGU)	-4.932	miRecords	Experimentally Observed	Experimentally Observed	ENSG00000081760.15	AACS	1.486			miRNA731	TGGAGTGTGACAATGGTGTTTG	hsa-miR-122-5p	AACS	mbs7223	ACCTGAGAGTTGCTAGGGGGTTCTTGTCGAGATCATGTCATCAGCACCCCTAAGTCAAGTCACG	Both miRNA and gene matched	0	0.0882106	Mild-Target
hsa-miR-122-5p	miR-122-5p (miRNAs w/seed GGAGUGU)	-4.932	miRecords	Experimentally Observed	Experimentally Observed	ENSG00000129521.12	EGLN3	1.779	HIF1α Signaling,Renal Cell Carcinoma Signaling		miRNA731	TGGAGTGTGACAATGGTGTTTG	hsa-miR-122-5p	EGLN3	mbs6466	TTGCTAACTCCAGAAATTCCTGCAGACATCCTACTCGGCCAGCGGTTTACCTGATAGATTCGGTAATA	Both miRNA and gene matched	0	0.143992	Strong-Target
hsa-miR-122-5p	miR-122-5p (miRNAs w/seed GGAGUGU)	-4.932	miRecords	Experimentally Observed	Experimentally Observed	ENSG00000066405.11	CLDN18	3.531	Agranulocyte Adhesion and Diapedesis,Granulocyte Adhesion and Diapedesis,Leukocyte Extravasation Signaling,Sertoli Cell-Sertoli Cell Junction Signaling,Tight Junction Signaling		miRNA731	TGGAGTGTGACAATGGTGTTTG	hsa-miR-122-5p	CLDN18	mbs36533	TAGCCTCAGTCTCTGTCTCTAAA	Both miRNA and gene matched	0	0.0674976	Mild-Target
hsa-miR-483-3p	miR-483-3p (miRNAs w/seed CACUCCU)	-2.837	Ingenuity Expert Findings	Experimentally Observed	Experimentally Observed	ENSG00000105327.14	BBC3	1.088	BEX2 Signaling Pathway,Induction of Apoptosis by HIV1,Molecular Mechanisms of Cancer,Myc Mediated Apoptosis Signaling,p53 Signaling		miRNA137	TCACTCCTCTCCTCCCGTCTT	hsa-miR-483-3p:MIMAT0002173_MirBase_miR-483-3p_microRNA	BBC3	mbs35016	GGGACTTTCTCTGCACCATGTAGCA	Both miRNA and gene matched	0	0.358872	Strong-Target
hsa-miR-483-3p	miR-483-3p (miRNAs w/seed CACUCCU)	-2.837	Ingenuity Expert Findings	Experimentally Observed	Experimentally Observed	ENSG00000139514.11	SLC7A1	2.286	eNOS Signaling,Nitric Oxide Signaling in the Cardiovascular System		miRNA137	TCACTCCTCTCCTCCCGTCTT	hsa-miR-483-3p:MIMAT0002173_MirBase_miR-483-3p_microRNA	SLC7A1	mbs14177	TGGCTTCTCAGGGCTTTGCTCTGACACCATGACAGCTGCCCGGGGCTGAGG	Both miRNA and gene matched	0	0.249812	Strong-Target
hsa-miR-483-3p	miR-483-3p (miRNAs w/seed CACUCCU)	-2.837	Ingenuity Expert Findings	Experimentally Observed	Experimentally Observed	ENSG00000148773.11	MKI67	2.809			miRNA137	TCACTCCTCTCCTCCCGTCTT	hsa-miR-483-3p:MIMAT0002173_MirBase_miR-483-3p_microRNA	MKI67	mbs3810	TCTTTCCAATGGCCGGGGGCATTTGGTCCCCAAATTAAGGCTATTGGAC	Both miRNA and gene matched	0	0.261987	Strong-Target
hsa-miR-483-3p	miR-483-3p (miRNAs w/seed CACUCCU)	-2.837	Ingenuity Expert Findings	Experimentally Observed	Experimentally Observed	ENSG00000117724.11	CENPF	2.896			miRNA137	TCACTCCTCTCCTCCCGTCTT	hsa-miR-483-3p:MIMAT0002173_MirBase_miR-483-3p_microRNA	CENPF	mbs16156	GATCACCTGTTAGCATTGCCATTCCTCTACTGCAATGTAAATAGTATAAAGCTATG	Both miRNA and gene matched	0	0.065758	Mild-Target
hsa-miR-378a-3p	miR-378a-3p (and other miRNAs w/seed CUGGACU)	-2.423	Ingenuity Expert Findings	Experimentally Observed	Experimentally Observed	ENSG00000140443.12	IGF1R	1.575	Cardiac Hypertrophy Signaling,Cardiac Hypertrophy Signaling (Enhanced),CREB Signaling in Neurons,EIF2 Signaling,Estrogen Receptor Signaling,Estrogen-Dependent Breast Cancer Signaling,Glioblastoma Multiforme Signaling,Glioma Signaling,Growth Hormone Signaling,Hepatic Fibrosis / Hepatic Stellate Cell Activation,Huntington's Disease Signaling,IGF-1 Signaling,IL-15 Production,NF-κB Signaling,PTEN Sig…		miRNA788	ACTGGACTTGGAGTCAGAAGGC	hsa-miR-378a-3p	IGF1R	mbs35880	TTGTGGATTTAATCTATGAA	Both miRNA and gene matched	0	0.679942	Strong-Target
hsa-miR-139-5p	miR-139-5p (miRNAs w/seed CUACAGU)	-2.285	Ingenuity Expert Findings	Experimentally Observed	Experimentally Observed	ENSG00000140443.12	IGF1R	1.575	Cardiac Hypertrophy Signaling,Cardiac Hypertrophy Signaling (Enhanced),CREB Signaling in Neurons,EIF2 Signaling,Estrogen Receptor Signaling,Estrogen-Dependent Breast Cancer Signaling,Glioblastoma Multiforme Signaling,Glioma Signaling,Growth Hormone Signaling,Hepatic Fibrosis / Hepatic Stellate Cell Activation,Huntington's Disease Signaling,IGF-1 Signaling,IL-15 Production,NF-κB Signaling,PTEN Sig…		miRNA906	TCTACAGTGCACGTGTCTCCAGT	hsa-miR-139-5p	IGF1R	mbs34116	TCTCCCCTTTCTGCTCACTCCA	Both miRNA and gene matched	0	0.460369	Strong-Target
hsa-miR-139-5p	miR-139-5p (miRNAs w/seed CUACAGU)	-2.285	Ingenuity Expert Findings	Experimentally Observed	Experimentally Observed	ENSG00000198901.12	PRC1	2.68	Mitotic Roles of Polo-Like Kinase		miRNA906	TCTACAGTGCACGTGTCTCCAGT	hsa-miR-139-5p	PRC1	mbs17894	AAAATGAAGCAGTGTGTGAGGGGCTGCGTACTCAAATCCGAGAGCTC	Both miRNA and gene matched	0	0.0794596	Mild-Target
hsa-miR-148a-3p	miR-148a-3p (and other miRNAs w/seed CAGUGCA)	-2.107	TarBase,miRecords	Experimentally Observed	Experimentally Observed	ENSG00000088305.17	DNMT3B	1.009	DNA Methylation and Transcriptional Repression Signaling,HOTAIR Regulatory Pathway		miRNA44	TCAGTGCACTACAGAACTTTGT	hsa-miR-148a-3p:hsa-miR-148a:MIMAT0000243_MirBase_miR-148a_microRNA	DNMT3B	mbs33838	CTTTACCTAATTACAGGTGCTATT	Both miRNA and gene matched	0	0.471545	Strong-Target
hsa-miR-99a-5p	miR-100-5p (and other miRNAs w/seed ACCCGUA)	-1.839	miRecords	Experimentally Observed	Experimentally Observed	ENSG00000166851.13	PLK1	2.762	Cell Cycle: G2/M DNA Damage Checkpoint Regulation,Kinetochore Metaphase Signaling Pathway,Mitotic Roles of Polo-Like Kinase,Pyridoxal 5'-phosphate Salvage Pathway,Role of BRCA1 in DNA Damage Response,Role of CHK Proteins in Cell Cycle Checkpoint Control,Salvage Pathways of Pyrimidine Ribonucleotides		miRNA34	AACCCGTAGATCCGATCTTGTG	hsa-miR-99a-5p:MIMAT0000097_MirBase_miR-99a_microRNA:hsa-miR-99a	PLK1	mbs35280	TGCCCTCCCCTCCGGACTGGTGCCC	Both miRNA and gene matched	0	0.160002	Strong-Target
hsa-miR-192-5p	miR-192-5p (and other miRNAs w/seed UGACCUA)	-1.782	miRecords	Experimentally Observed	Experimentally Observed	ENSG00000143476.16	DTL	2.978			miRNA40	CTGACCTATGAATTGACAGCC	hsa-miR-192-5p:hsa-miR-192:MIMAT0000222_MirBase_miR-192_microRNA	DTL	mbs35623	TTACTAGAGGAAGATGTTTTAT	Both miRNA and gene matched	0	0.127976	Strong-Target
hsa-let-7c-5p	let-7a-5p (and other miRNAs w/seed GAGGUAG)	-1.668	TarBase	Experimentally Observed	Experimentally Observed	ENSG00000176890.14	TYMS	1.116	dTMP De Novo Biosynthesis,Pyrimidine Deoxyribonucleotides De Novo Biosynthesis I		miRNA3	TGAGGTAGTAGGTTGTATGGTT	hsa-let-7c-5p:hsa-let-7c:MIMAT0000064_MirBase_let-7c_microRNA	TYMS	mbs37021	GTCCGTCAAAGAACAACGG	Both miRNA and gene matched	0	0.623834	Strong-Target
hsa-let-7c-5p	let-7a-5p (and other miRNAs w/seed GAGGUAG)	-1.668	miRecords	Experimentally Observed	Experimentally Observed	ENSG00000026025.12	VIM	1.229	14-3-3-mediated Signaling,Endocannabinoid Cancer Inhibition Pathway,HIF1α Signaling,HOTAIR Regulatory Pathway,ILK Signaling,MSP-RON Signaling In Cancer Cells Pathway,Regulation Of The Epithelial Mesenchymal Transition By Growth Factors Pathway,Signaling by Rho Family GTPases		miRNA3	TGAGGTAGTAGGTTGTATGGTT	hsa-let-7c-5p:hsa-let-7c:MIMAT0000064_MirBase_let-7c_microRNA	VIM	mbs36013	CAAGATTTAGAAAAAAGTTTACA	Both miRNA and gene matched	0	0.22347	Strong-Target
hsa-let-7c-5p	let-7a-5p (and other miRNAs w/seed GAGGUAG)	-1.668	Ingenuity Expert Findings	Experimentally Observed	Experimentally Observed	ENSG00000130635.14	COL5A1	1.289	GP6 Signaling Pathway,Hepatic Fibrosis / Hepatic Stellate Cell Activation		miRNA3	TGAGGTAGTAGGTTGTATGGTT	hsa-let-7c-5p:hsa-let-7c:MIMAT0000064_MirBase_let-7c_microRNA	COL5A1	mbs15847	CGAGGGATCCCTGGCCCTGTGGGAGAACAAGGTCTCCCAGGATCCCCAGGCCC	Both miRNA and gene matched	0	0.0668097	Mild-Target
hsa-let-7c-5p	let-7a-5p (and other miRNAs w/seed GAGGUAG)	-1.668	Ingenuity Expert Findings	Experimentally Observed	Experimentally Observed	ENSG00000135862.5	LAMC1	1.43	Agrin Interactions at Neuromuscular Junction,CDK5 Signaling,GP6 Signaling Pathway		miRNA3	TGAGGTAGTAGGTTGTATGGTT	hsa-let-7c-5p:hsa-let-7c:MIMAT0000064_MirBase_let-7c_microRNA	LAMC1	mbs35949	AGTACTCTTGTTTCTATGAAGGA	Both miRNA and gene matched	0	0.105442	Mild-Target
hsa-let-7c-5p	let-7a-5p (and other miRNAs w/seed GAGGUAG)	-1.668	miRecords	Experimentally Observed	Experimentally Observed	ENSG00000088826.16	SMOX	1.549	Dopamine Degradation,Dopamine Receptor Signaling,LPS/IL-1 Mediated Inhibition of RXR Function,Melatonin Degradation II,Noradrenaline and Adrenaline Degradation,Phenylalanine Degradation IV (Mammalian, via Side Chain),Putrescine Degradation III,Serotonin Degradation,Serotonin Receptor Signaling,Spermine and Spermidine Degradation I,Superpathway of Melatonin Degradation,Tryptophan Degradation X (Ma…		miRNA3	TGAGGTAGTAGGTTGTATGGTT	hsa-let-7c-5p:hsa-let-7c:MIMAT0000064_MirBase_let-7c_microRNA	SMOX	mbs38578	CCTTGTTATTGTAAGTGCCTTC	Both miRNA and gene matched	0	0.30625	Strong-Target
hsa-let-7c-5p	let-7a-5p (and other miRNAs w/seed GAGGUAG)	-1.668	Ingenuity Expert Findings	Experimentally Observed	Experimentally Observed	ENSG00000134013.14	LOXL2	1.632			miRNA3	TGAGGTAGTAGGTTGTATGGTT	hsa-let-7c-5p:hsa-let-7c:MIMAT0000064_MirBase_let-7c_microRNA	LOXL2	mbs39270	GGTCATTTTCAGCAAACTTGAAT	Both miRNA and gene matched	0	0.194273	Strong-Target
hsa-let-7c-5p	let-7a-5p (and other miRNAs w/seed GAGGUAG)	-1.668	miRecords	Experimentally Observed	Experimentally Observed	ENSG00000144554.9	FANCD2	1.657	ATM Signaling,Ferroptosis Signaling Pathway,Hereditary Breast Cancer Signaling,Molecular Mechanisms of Cancer,Role of BRCA1 in DNA Damage Response		miRNA3	TGAGGTAGTAGGTTGTATGGTT	hsa-let-7c-5p:hsa-let-7c:MIMAT0000064_MirBase_let-7c_microRNA	FANCD2	mbs9736	CGGGCCTGGCGGGAAAGTCGAAAACTACGGGCGGCGACGGCTTC	Both miRNA and gene matched	0	0.170976	Strong-Target
hsa-let-7c-5p	let-7a-5p (and other miRNAs w/seed GAGGUAG)	-1.668	Ingenuity Expert Findings	Experimentally Observed	Experimentally Observed	ENSG00000197461.12	PDGFA	1.894	Actin Cytoskeleton Signaling,Atherosclerosis Signaling,Axonal Guidance Signaling,Clathrin-mediated Endocytosis Signaling,Ephrin Receptor Signaling,Glioblastoma Multiforme Signaling,Glioma Signaling,Hepatic Fibrosis / Hepatic Stellate Cell Activation,Hepatic Fibrosis Signaling Pathway,Human Embryonic Stem Cell Pluripotency,Iron homeostasis signaling pathway,Macropinocytosis Signaling,PAK Signaling…		miRNA3	TGAGGTAGTAGGTTGTATGGTT	hsa-let-7c-5p:hsa-let-7c:MIMAT0000064_MirBase_let-7c_microRNA	PDGFA	mbs37420	TACTATGTATGGTGCTTCATTGC	Both miRNA and gene matched	0	0.0136062	Weak-Target
hsa-let-7c-5p	let-7a-5p (and other miRNAs w/seed GAGGUAG)	-1.668	Ingenuity Expert Findings	Experimentally Observed	Experimentally Observed	ENSG00000038427.14	VCAN	1.982	Semaphorin Neuronal Repulsive Signaling Pathway		miRNA3	TGAGGTAGTAGGTTGTATGGTT	hsa-let-7c-5p:hsa-let-7c:MIMAT0000064_MirBase_let-7c_microRNA	VCAN	mbs39828	ACGTGTATAGTGTAAAATGTGAA	Both miRNA and gene matched	0	0.0580955	Weak-Target
hsa-let-7c-5p	let-7a-5p (and other miRNAs w/seed GAGGUAG)	-1.668	TarBase	Experimentally Observed	Experimentally Observed	ENSG00000111371.14	SLC38A1	2.272	Ferroptosis Signaling Pathway,Glutamate Receptor Signaling		miRNA3	TGAGGTAGTAGGTTGTATGGTT	hsa-let-7c-5p:hsa-let-7c:MIMAT0000064_MirBase_let-7c_microRNA	SLC38A1	mbs16346	GTAGGAGGAGGGTGAAGGAGGGTGAGGGGGCCTCTCATGGGTCAGAAACCTCCAGGGACATCCCTCAG	Both miRNA and gene matched	0	0.25547	Strong-Target
hsa-let-7c-5p	let-7a-5p (and other miRNAs w/seed GAGGUAG)	-1.668	TarBase	Experimentally Observed	Experimentally Observed	ENSG00000276043.3	UHRF1	3.027			miRNA3	TGAGGTAGTAGGTTGTATGGTT	hsa-let-7c-5p:hsa-let-7c:MIMAT0000064_MirBase_let-7c_microRNA	UHRF1	mbs6068	CAGTCTCACGGCCCAGCAGAGCAGCCTCATCAGAGAGGACAAGAGCAACGCC	Both miRNA and gene matched	0	0.109203	Mild-Target
hsa-let-7c-5p	let-7a-5p (and other miRNAs w/seed GAGGUAG)	-1.668	TarBase	Experimentally Observed	Experimentally Observed	ENSG00000174607.9	UGT8	3.655	Xenobiotic Metabolism CAR Signaling Pathway,Xenobiotic Metabolism General Signaling Pathway,Xenobiotic Metabolism PXR Signaling Pathway,Xenobiotic Metabolism Signaling		miRNA3	TGAGGTAGTAGGTTGTATGGTT	hsa-let-7c-5p:hsa-let-7c:MIMAT0000064_MirBase_let-7c_microRNA	UGT8	mbs17851	ACAGGCAATGAATGGTGGGATAGTAAGAGGACTTAGAGTGTATGAA	Both miRNA and gene matched	0	0.272137	Strong-Target
hsa-miR-424-5p	miR-16-5p (and other miRNAs w/seed AGCAGCA)	-1.325	TarBase	Experimentally Observed	Experimentally Observed	ENSG00000108106.12	UBE2S	1.14	Huntington's Disease Signaling,Hypoxia Signaling in the Cardiovascular System,Protein Ubiquitination Pathway		miRNA131	CAGCAGCAATTCATGTTTTGAA	hsa-miR-424-5p:hsa-miR-424:MIMAT0001341_MirBase_miR-424_microRNA	UBE2S	mbs11088	AGGGACTGGACGGCTGAGCTGGGCATCCGACACGTACTGCTGACCATCA	Both miRNA and gene matched	0	0.116236	Strong-Target
hsa-miR-424-5p	miR-16-5p (and other miRNAs w/seed AGCAGCA)	-1.325	TarBase	Experimentally Observed	Experimentally Observed	ENSG00000135919.11	SERPINE2	1.22	p53 Signaling		miRNA131	CAGCAGCAATTCATGTTTTGAA	hsa-miR-424-5p:hsa-miR-424:MIMAT0001341_MirBase_miR-424_microRNA	SERPINE2	mbs8992	ATTGCACTGCCGACTGAGAGCTCCACTCCGCTGTCTGCCATCATCCCAC	Both miRNA and gene matched	0	0.108296	Mild-Target
hsa-miR-424-5p	miR-16-5p (and other miRNAs w/seed AGCAGCA)	-1.325	Ingenuity Expert Findings	Experimentally Observed	Experimentally Observed	ENSG00000162063.11	CCNF	1.448	Role of Oct4 in Mammalian Embryonic Stem Cell Pluripotency		miRNA131	CAGCAGCAATTCATGTTTTGAA	hsa-miR-424-5p:hsa-miR-424:MIMAT0001341_MirBase_miR-424_microRNA	CCNF	mbs15353	AGGTTCACCTGCAAAACAAAAATCTTACTCCAGCCCCTCAATGCCATCCTGACACACTTTATGCAAAAAGAATTTTCC	Both miRNA and gene matched	0	0.0986289	Mild-Target
hsa-miR-424-5p	miR-16-5p (and other miRNAs w/seed AGCAGCA)	-1.325	TarBase	Experimentally Observed	Experimentally Observed	ENSG00000111371.14	SLC38A1	2.272	Ferroptosis Signaling Pathway,Glutamate Receptor Signaling		miRNA131	CAGCAGCAATTCATGTTTTGAA	hsa-miR-424-5p:hsa-miR-424:MIMAT0001341_MirBase_miR-424_microRNA	SLC38A1	mbs16346	GTAGGAGGAGGGTGAAGGAGGGTGAGGGGGCCTCTCATGGGTCAGAAACCTCCAGGGACATCCCTCAG	Both miRNA and gene matched	0	0.0936252	Mild-Target
hsa-miR-424-5p	miR-16-5p (and other miRNAs w/seed AGCAGCA)	-1.325	TarBase	Experimentally Observed	Experimentally Observed	ENSG00000166851.13	PLK1	2.762	Cell Cycle: G2/M DNA Damage Checkpoint Regulation,Kinetochore Metaphase Signaling Pathway,Mitotic Roles of Polo-Like Kinase,Pyridoxal 5'-phosphate Salvage Pathway,Role of BRCA1 in DNA Damage Response,Role of CHK Proteins in Cell Cycle Checkpoint Control,Salvage Pathways of Pyrimidine Ribonucleotides		miRNA131	CAGCAGCAATTCATGTTTTGAA	hsa-miR-424-5p:hsa-miR-424:MIMAT0001341_MirBase_miR-424_microRNA	PLK1	mbs38327	GGGGCCC	Both miRNA and gene matched	0	0.171832	Strong-Target
hsa-miR-30e-3p	miR-30a-3p (and other miRNAs w/seed UUUCAGU)	-1.204	TarBase,miRecords	Experimentally Observed	Experimentally Observed	ENSG00000103064.12	SLC7A6	1.492			miRNA107	CTTTCAGTCGGATGTTTACAGC	hsa-miR-30e-3p:MIMAT0000693_MirBase_miR-30e*_microRNA	SLC7A6	mbs11644	AGTGGGGCTCAGGGCCAGTGCTCACTCTTATTGGTAAGCTATAGGAGACTCAGGATCTGGGC	Both miRNA and gene matched	0	0.435939	Strong-Target
hsa-miR-30e-3p	miR-30a-3p (and other miRNAs w/seed UUUCAGU)	-1.204	TarBase,miRecords	Experimentally Observed	Experimentally Observed	ENSG00000167552.12	TUBA1A	1.529	14-3-3-mediated Signaling,Axonal Guidance Signaling,Breast Cancer Regulation by Stathmin1,Coronavirus Replication Pathway,Epithelial Adherens Junction Signaling,Gap Junction Signaling,Germ Cell-Sertoli Cell Junction Signaling,Phagosome Maturation,Remodeling of Epithelial Adherens Junctions,Sertoli Cell-Sertoli Cell Junction Signaling,Sirtuin Signaling Pathway		miRNA107	CTTTCAGTCGGATGTTTACAGC	hsa-miR-30e-3p:MIMAT0000693_MirBase_miR-30e*_microRNA	TUBA1A	mbs16481	TGAAGGAGAGGGTGAGGAAGAAGGAGAGGAATACTAAAGTTAAAACGTCACAAAGGT	Both miRNA and gene matched	0	0.295603	Strong-Target
hsa-miR-125b-5p	miR-125b-5p (and other miRNAs w/seed CCCUGAG)	-1.033	Ingenuity Expert Findings	Experimentally Observed	Experimentally Observed	ENSG00000012779.9	ALOX5	1.696	Atherosclerosis Signaling,Eicosanoid Signaling,Ferroptosis Signaling Pathway,Leukotriene Biosynthesis		miRNA77	TCCCTGAGACCCTAACTTGTGA	hsa-miR-125b-5p:hsa-miR-125b:MIMAT0000423_MirBase_miR-125b_microRNA	ALOX5	mbs38606	TTGTGCTTAGTCCAATTCCTTGCACATAG	Both miRNA and gene matched	0	0.0358593	Weak-Target
hsa-miR-125b-5p	miR-125b-5p (and other miRNAs w/seed CCCUGAG)	-1.033	TarBase	Experimentally Observed	Experimentally Observed	ENSG00000171388.11	APLN	1.733	Apelin Adipocyte Signaling Pathway,Apelin Cardiac Fibroblast Signaling Pathway,Apelin Cardiomyocyte Signaling Pathway,Apelin Endothelial Signaling Pathway,Apelin Liver Signaling Pathway,Apelin Muscle Signaling Pathway,Apelin Pancreas Signaling Pathway		miRNA77	TCCCTGAGACCCTAACTTGTGA	hsa-miR-125b-5p:hsa-miR-125b:MIMAT0000423_MirBase_miR-125b_microRNA	APLN	mbs5079	GCTAAGAAAGCTGGGAGATAGGGAACAGAAGAGGGTAGTGGGT	Both miRNA and gene matched	0	0.142293	Strong-Target
hsa-miR-125b-5p	miR-125b-5p (and other miRNAs w/seed CCCUGAG)	-1.033	miRecords	Experimentally Observed	Experimentally Observed	ENSG00000147889.15	CDKN2A	2.173	Aryl Hydrocarbon Receptor Signaling,Bladder Cancer Signaling,Cell Cycle: G1/S Checkpoint Regulation,Cell Cycle: G2/M DNA Damage Checkpoint Regulation,Chronic Myeloid Leukemia Signaling,Cyclins and Cell Cycle Regulation,Glioblastoma Multiforme Signaling,Glioma Signaling,HGF Signaling,Melanoma Signaling,Molecular Mechanisms of Cancer,Myc Mediated Apoptosis Signaling,Non-Small Cell Lung Cancer Signa…		miRNA77	TCCCTGAGACCCTAACTTGTGA	hsa-miR-125b-5p:hsa-miR-125b:MIMAT0000423_MirBase_miR-125b_microRNA	CDKN2A	mbs35493	CACCGAAGGTCCTACAGGGCC	Both miRNA and gene matched	0	0.127718	Strong-Target
hsa-miR-122-5p	miR-122-5p (miRNAs w/seed GGAGUGU)	-4.932	TargetScan Human,miRecords	Experimentally Observed,High (predicted)	Experimentally Observed	ENSG00000141349.7	G6PC3	1.177	3-phosphoinositide Biosynthesis,3-phosphoinositide Degradation,D-myo-inositol (1,4,5,6)-Tetrakisphosphate Biosynthesis,D-myo-inositol (3,4,5,6)-tetrakisphosphate Biosynthesis,D-myo-inositol-5-phosphate Metabolism,FXR/RXR Activation,Superpathway of Inositol Phosphate Compounds		miRNA731	TGGAGTGTGACAATGGTGTTTG	hsa-miR-122-5p	G6PC3	mbs13919	GTACACCCTCTGGCCATGCCTAGTCCTGGCCCTCGTGCCCTGGG	Both miRNA and gene matched	0	0.083541	Mild-Target
hsa-miR-122-5p	miR-122-5p (miRNAs w/seed GGAGUGU)	-4.932	Ingenuity Expert Findings,TarBase,TargetScan Human,miRecords	Experimentally Observed,High (predicted)	Experimentally Observed	ENSG00000149925.15	ALDOA	1.528	Gluconeogenesis I,Glycolysis I,Sucrose Degradation V (Mammalian)		miRNA731	TGGAGTGTGACAATGGTGTTTG	hsa-miR-122-5p	ALDOA	mbs10209	CCTGGCAAGGGCATCCTGGCTGCAGATGAGTCCACTGGGAGCATTGCCAAGCGGCTGCAGT	Both miRNA and gene matched	0	0.482185	Strong-Target
hsa-miR-122-5p	miR-122-5p (miRNAs w/seed GGAGUGU)	-4.932	TargetScan Human,miRecords	Experimentally Observed,High (predicted)	Experimentally Observed	ENSG00000139514.11	SLC7A1	2.286	eNOS Signaling,Nitric Oxide Signaling in the Cardiovascular System		miRNA731	TGGAGTGTGACAATGGTGTTTG	hsa-miR-122-5p	SLC7A1	mbs33795	CAAACACCATTGTCACACTCCA	Both miRNA and gene matched	0	0.353379	Strong-Target
hsa-miR-192-5p	miR-192-5p (and other miRNAs w/seed UGACCUA)	-1.782	TargetScan Human,miRecords	Experimentally Observed,High (predicted)	Experimentally Observed	ENSG00000176890.14	TYMS	1.116	dTMP De Novo Biosynthesis,Pyrimidine Deoxyribonucleotides De Novo Biosynthesis I		miRNA40	CTGACCTATGAATTGACAGCC	hsa-miR-192-5p:hsa-miR-192:MIMAT0000222_MirBase_miR-192_microRNA	TYMS	mbs13082	AAGAAGGGGACTTGGGCCCAGTTTATGGCTTCCAGTGGAGGCATTTTGG	Both miRNA and gene matched	0	0.253297	Strong-Target
hsa-let-7c-5p	let-7a-5p (and other miRNAs w/seed GAGGUAG)	-1.668	Ingenuity Expert Findings,TargetScan Human	Experimentally Observed,High (predicted)	Experimentally Observed	ENSG00000164692.16	COL1A2	1.354	Apelin Liver Signaling Pathway,Atherosclerosis Signaling,Dendritic Cell Maturation,GP6 Signaling Pathway,Hepatic Fibrosis / Hepatic Stellate Cell Activation,Hepatic Fibrosis Signaling Pathway,HOTAIR Regulatory Pathway,Intrinsic Prothrombin Activation Pathway,Natural Killer Cell Signaling,Tumor Microenvironment Pathway		miRNA3	TGAGGTAGTAGGTTGTATGGTT	hsa-let-7c-5p:hsa-let-7c:MIMAT0000064_MirBase_let-7c_microRNA	COL1A2	mbs39132	GGTGTAA	Both miRNA and gene matched	0	0.13483	Strong-Target
hsa-let-7c-5p	let-7a-5p (and other miRNAs w/seed GAGGUAG)	-1.668	Ingenuity Expert Findings,TargetScan Human	Experimentally Observed,High (predicted)	Experimentally Observed	ENSG00000073792.14	IGF2BP2	1.671			miRNA3	TGAGGTAGTAGGTTGTATGGTT	hsa-let-7c-5p:hsa-let-7c:MIMAT0000064_MirBase_let-7c_microRNA	IGF2BP2	mbs14825	CAAGTGAGGCTCCCACAGGCACCAGCAAAACAACGGATGAATGTAGCCCTTCCAACACC	Both miRNA and gene matched	0	0.104619	Mild-Target
hsa-let-7c-5p	let-7a-5p (and other miRNAs w/seed GAGGUAG)	-1.668	Ingenuity Expert Findings,TargetScan Human	Experimentally Observed,High (predicted)	Experimentally Observed	ENSG00000136231.12	IGF2BP3	1.92			miRNA3	TGAGGTAGTAGGTTGTATGGTT	hsa-let-7c-5p:hsa-let-7c:MIMAT0000064_MirBase_let-7c_microRNA	IGF2BP3	mbs8710	CCCCTCCTCCTCCTCCTTTCTCTTGCTAATCCCGCCTCCTCCTAA	Both miRNA and gene matched	0	0.195088	Strong-Target
hsa-let-7c-5p	let-7a-5p (and other miRNAs w/seed GAGGUAG)	-1.668	TarBase,TargetScan Human	Experimentally Observed,High (predicted)	Experimentally Observed	ENSG00000137309.18	HMGA1	2.006	IL-4 Signaling,iNOS Signaling		miRNA3	TGAGGTAGTAGGTTGTATGGTT	hsa-let-7c-5p:hsa-let-7c:MIMAT0000064_MirBase_let-7c_microRNA	HMGA1	mbs35622	GGGAGGGTTCCCCTGGCCTTAAA	Both miRNA and gene matched	0	1	Strong-Target
hsa-let-7c-5p	let-7a-5p (and other miRNAs w/seed GAGGUAG)	-1.668	Ingenuity Expert Findings,TarBase,TargetScan Human,miRecords	Experimentally Observed,High (predicted)	Experimentally Observed	ENSG00000159217.8	IGF2BP1	3.411	Role of Oct4 in Mammalian Embryonic Stem Cell Pluripotency		miRNA3	TGAGGTAGTAGGTTGTATGGTT	hsa-let-7c-5p:hsa-let-7c:MIMAT0000064_MirBase_let-7c_microRNA	IGF2BP1	mbs16627	GAATGAAGAAGAGGGGAAAATGGGGAGAAAGATGGTTAAAATACATAATAATCCACGTTTAAAAGGAGCGC	Both miRNA and gene matched	0	0.341202	Strong-Target
hsa-miR-101-3p	miR-101-3p (and other miRNAs w/seed ACAGUAC)	-1.596	TarBase,TargetScan Human,miRecords	Experimentally Observed,High (predicted)	Experimentally Observed	ENSG00000106462.9	EZH2	1.657	Adipogenesis pathway,Hepatic Fibrosis Signaling Pathway,HOTAIR Regulatory Pathway,Senescence Pathway		miRNA496	TACAGTACTGTGATAACTGAA	hsa-miR-101-3p:hsa-miR-101:mmu-miR-101a-3p	EZH2	mbs35555	ATCAACTTTTTATTGCCTTC	Both miRNA and gene matched	0	0.466745	Strong-Target
hsa-miR-101-3p	miR-101-3p (and other miRNAs w/seed ACAGUAC)	-1.596	TarBase,TargetScan Human,miRecords	Experimentally Observed,High (predicted)	Experimentally Observed	ENSG00000134323.10	MYCN	2.297	EIF2 Signaling,ERK/MAPK Signaling,Sirtuin Signaling Pathway		miRNA496	TACAGTACTGTGATAACTGAA	hsa-miR-101-3p:hsa-miR-101:mmu-miR-101a-3p	MYCN	mbs34392	CCACACGGACAGTCACTGCCA	Both miRNA and gene matched	0	0.225952	Strong-Target
hsa-miR-424-5p	miR-16-5p (and other miRNAs w/seed AGCAGCA)	-1.325	TarBase,TargetScan Human,miRecords	Experimentally Observed,High (predicted)	Experimentally Observed	ENSG00000213465.6	ARL2	1.264			miRNA131	CAGCAGCAATTCATGTTTTGAA	hsa-miR-424-5p:hsa-miR-424:MIMAT0001341_MirBase_miR-424_microRNA	SIAH1	mbs33916	TGCTGCT	Both miRNA and gene matched	0	0.443228	Strong-Target
hsa-miR-424-5p	miR-16-5p (and other miRNAs w/seed AGCAGCA)	-1.325	TarBase,TargetScan Human	Experimentally Observed,High (predicted)	Experimentally Observed	ENSG00000109586.10	GALNT7	1.289			miRNA131	CAGCAGCAATTCATGTTTTGAA	hsa-miR-424-5p:hsa-miR-424:MIMAT0001341_MirBase_miR-424_microRNA	GALNT7	mbs35053	AGACAGTACCTATTAGGAA	Both miRNA and gene matched	0	0.1091	Mild-Target
hsa-miR-424-5p	miR-16-5p (and other miRNAs w/seed AGCAGCA)	-1.325	TarBase,TargetScan Human	Experimentally Observed,High (predicted)	Experimentally Observed	ENSG00000104783.10	KCNN4	1.446	Adrenomedullin signaling pathway,Cellular Effects of Sildenafil (Viagra),GABA Receptor Signaling,Neuropathic Pain Signaling In Dorsal Horn Neurons		miRNA131	CAGCAGCAATTCATGTTTTGAA	hsa-miR-424-5p:hsa-miR-424:MIMAT0001341_MirBase_miR-424_microRNA	KCNN4	mbs38242	AAAACACTCTCACTATGCTGCTA	Both miRNA and gene matched	0	0.0864087	Mild-Target
hsa-miR-424-5p	miR-16-5p (and other miRNAs w/seed AGCAGCA)	-1.325	Ingenuity Expert Findings,TargetScan Human	Experimentally Observed,High (predicted)	Experimentally Observed	ENSG00000149554.11	CHEK1	1.62	Aryl Hydrocarbon Receptor Signaling,ATM Signaling,Cell Cycle: G2/M DNA Damage Checkpoint Regulation,Hereditary Breast Cancer Signaling,Molecular Mechanisms of Cancer,p53 Signaling,Role of BRCA1 in DNA Damage Response,Role of CHK Proteins in Cell Cycle Checkpoint Control,Senescence Pathway		miRNA131	CAGCAGCAATTCATGTTTTGAA	hsa-miR-424-5p:hsa-miR-424:MIMAT0001341_MirBase_miR-424_microRNA	CHEK1	mbs6563	GAATCCTGGTGAATATAGTGCTGCTATGTTGACATTATTCTTCCTAGAGAAGATTATCCTG	Both miRNA and gene matched	0	0.59593	Strong-Target
hsa-miR-424-5p	miR-16-5p (and other miRNAs w/seed AGCAGCA)	-1.325	TarBase,TargetScan Human,miRecords	Experimentally Observed,High (predicted)	Experimentally Observed	ENSG00000159713.9	TPPP3	1.687			miRNA131	CAGCAGCAATTCATGTTTTGAA	hsa-miR-424-5p:hsa-miR-424:MIMAT0001341_MirBase_miR-424_microRNA	TPPP3	mbs34513	TGCCTCATATTTAAGCTGCTGCT	Both miRNA and gene matched	0	1	Strong-Target
hsa-miR-424-5p	miR-16-5p (and other miRNAs w/seed AGCAGCA)	-1.325	Ingenuity Expert Findings,TargetScan Human,miRecords	Experimentally Observed,High (predicted)	Experimentally Observed	ENSG00000137309.18	HMGA1	2.006	IL-4 Signaling,iNOS Signaling		miRNA131	CAGCAGCAATTCATGTTTTGAA	hsa-miR-424-5p:hsa-miR-424:MIMAT0001341_MirBase_miR-424_microRNA	HMGA1	mbs16338	AAAAAACTGGAGAAGGAGGAAGAGGAGGGCATCTCGCAGGAGTCCTCGGAGGAGGAGCAGTG	Both miRNA and gene matched	0	0.366494	Strong-Target
hsa-miR-424-5p	miR-16-5p (and other miRNAs w/seed AGCAGCA)	-1.325	Ingenuity Expert Findings,TargetScan Human,miRecords	Experimentally Observed,High (predicted)	Experimentally Observed	ENSG00000118513.17	MYB	2.146	Sumoylation Pathway		miRNA131	CAGCAGCAATTCATGTTTTGAA	hsa-miR-424-5p:hsa-miR-424:MIMAT0001341_MirBase_miR-424_microRNA	SIAH1	mbs33916	TGCTGCT	Both miRNA and gene matched	0	0.443228	Strong-Target
hsa-miR-424-5p	miR-16-5p (and other miRNAs w/seed AGCAGCA)	-1.325	Ingenuity Expert Findings,TargetScan Human,miRecords	Experimentally Observed,High (predicted)	Experimentally Observed	ENSG00000105173.12	CCNE1	2.368	Antiproliferative Role of TOB in T Cell Signaling,Aryl Hydrocarbon Receptor Signaling,Cell Cycle Regulation by BTG Family Proteins,Cell Cycle: G1/S Checkpoint Regulation,Coronavirus Pathogenesis Pathway,Cyclins and Cell Cycle Regulation,DNA damage-induced 14-3-3σ Signaling,Endocannabinoid Cancer Inhibition Pathway,Estrogen-mediated S-phase Entry,GADD45 Signaling,Glioblastoma Multiforme Signaling,…		miRNA131	CAGCAGCAATTCATGTTTTGAA	hsa-miR-424-5p:hsa-miR-424:MIMAT0001341_MirBase_miR-424_microRNA	CCNE1	mbs33894	ACCAGTGCGTGCTCCCGATGCTGCTAT	Both miRNA and gene matched	0	0.71452	Strong-Target
hsa-miR-424-5p	miR-16-5p (and other miRNAs w/seed AGCAGCA)	-1.325	Ingenuity Expert Findings,TargetScan Human	Experimentally Observed,High (predicted)	Experimentally Observed	ENSG00000137807.12	KIF23	2.674	Mitotic Roles of Polo-Like Kinase		miRNA131	CAGCAGCAATTCATGTTTTGAA	hsa-miR-424-5p:hsa-miR-424:MIMAT0001341_MirBase_miR-424_microRNA	KIF23	mbs2537	TAGCAAGACCTGTAGACAAGGCAATATGTGGTTTAACGCCTGGGAGGAGATA	Both miRNA and gene matched	0	0.104597	Mild-Target
hsa-miR-125b-5p	miR-125b-5p (and other miRNAs w/seed CCCUGAG)	-1.033	Ingenuity Expert Findings,TargetScan Human,miRecords	Experimentally Observed,High (predicted)	Experimentally Observed	ENSG00000030110.11	BAK1	1.124	Apoptosis Signaling,BEX2 Signaling Pathway,IL-7 Signaling Pathway,Induction of Apoptosis by HIV1,Interferon Signaling,Molecular Mechanisms of Cancer		miRNA77	TCCCTGAGACCCTAACTTGTGA	hsa-miR-125b-5p:hsa-miR-125b:MIMAT0000423_MirBase_miR-125b_microRNA	BAK1	mbs4009	AGGCCAGGTGACCCGCTTCGTGGTCGACTTCATGCTGCATCAC	Both miRNA and gene matched	0	0.30166	Strong-Target
hsa-miR-122-5p	miR-122-5p (miRNAs w/seed GGAGUGU)	-4.932	TargetScan Human,miRecords	Experimentally Observed,Moderate (predicted)	Experimentally Observed	ENSG00000138439.11	FAM117B	1.316			miRNA731	TGGAGTGTGACAATGGTGTTTG	hsa-miR-122-5p	FAM117B	mbs8050	GAACTAGTACGTTATGGCTTCTCAGTCATGAAAAGCTCAGTTATTTGGGGT	Both miRNA and gene matched	0	0.0694305	Mild-Target
hsa-miR-483-3p	miR-483-3p (miRNAs w/seed CACUCCU)	-2.837	Ingenuity Expert Findings,TargetScan Human	Experimentally Observed,Moderate (predicted)	Experimentally Observed	ENSG00000147526.18	TACC1	1.079			miRNA137	TCACTCCTCTCCTCCCGTCTT	hsa-miR-483-3p:MIMAT0002173_MirBase_miR-483-3p_microRNA	TACC1	mbs9379	CACGGGTGCCATGAAGTGTGTGAGGAGCCCCTCATCTGGAGGGATG	Both miRNA and gene matched	0	0.266637	Strong-Target
hsa-miR-99a-5p	miR-100-5p (and other miRNAs w/seed ACCCGUA)	-1.839	Ingenuity Expert Findings,TargetScan Human,miRecords	Experimentally Observed,Moderate (predicted)	Experimentally Observed	ENSG00000140443.12	IGF1R	1.575	Cardiac Hypertrophy Signaling,Cardiac Hypertrophy Signaling (Enhanced),CREB Signaling in Neurons,EIF2 Signaling,Estrogen Receptor Signaling,Estrogen-Dependent Breast Cancer Signaling,Glioblastoma Multiforme Signaling,Glioma Signaling,Growth Hormone Signaling,Hepatic Fibrosis / Hepatic Stellate Cell Activation,Huntington's Disease Signaling,IGF-1 Signaling,IL-15 Production,NF-κB Signaling,PTEN Sig…		miRNA34	AACCCGTAGATCCGATCTTGTG	hsa-miR-99a-5p:MIMAT0000097_MirBase_miR-99a_microRNA:hsa-miR-99a	IGF1R	mbs36762	GTGTATATAGACAAAAGAATACA	Both miRNA and gene matched	0	0.572514	Strong-Target
hsa-let-7c-5p	let-7a-5p (and other miRNAs w/seed GAGGUAG)	-1.668	Ingenuity Expert Findings,TargetScan Human	Experimentally Observed,Moderate (predicted)	Experimentally Observed	ENSG00000100311.15	PDGFB	1.086	Actin Cytoskeleton Signaling,Atherosclerosis Signaling,Autophagy,Axonal Guidance Signaling,Breast Cancer Regulation by Stathmin1,Clathrin-mediated Endocytosis Signaling,CREB Signaling in Neurons,Ephrin Receptor Signaling,Glioblastoma Multiforme Signaling,Glioma Signaling,Hepatic Fibrosis / Hepatic Stellate Cell Activation,Hepatic Fibrosis Signaling Pathway,HIF1α Signaling,Human Embryonic Stem Cel…		miRNA3	TGAGGTAGTAGGTTGTATGGTT	hsa-let-7c-5p:hsa-let-7c:MIMAT0000064_MirBase_let-7c_microRNA	PDGFB	mbs37419	CGGACGGCCAATGGTGCTTCCCTCACC	Both miRNA and gene matched	0	0.0733114	Mild-Target
hsa-let-7c-5p	let-7a-5p (and other miRNAs w/seed GAGGUAG)	-1.668	Ingenuity Expert Findings,TargetScan Human	Experimentally Observed,Moderate (predicted)	Experimentally Observed	ENSG00000187498.13	COL4A1	1.55	GP6 Signaling Pathway,Hepatic Fibrosis / Hepatic Stellate Cell Activation		miRNA3	TGAGGTAGTAGGTTGTATGGTT	hsa-let-7c-5p:hsa-let-7c:MIMAT0000064_MirBase_let-7c_microRNA	COL4A1	mbs34720	CTCAGCTAATGTCACAACATGGTGCTAC	Both miRNA and gene matched	0	0.143988	Strong-Target
hsa-let-7c-5p	let-7a-5p (and other miRNAs w/seed GAGGUAG)	-1.668	Ingenuity Expert Findings,TargetScan Human	Experimentally Observed,Moderate (predicted)	Experimentally Observed	ENSG00000108821.12	COL1A1	1.62	Apelin Liver Signaling Pathway,Atherosclerosis Signaling,Dendritic Cell Maturation,GP6 Signaling Pathway,Hepatic Fibrosis / Hepatic Stellate Cell Activation,Hepatic Fibrosis Signaling Pathway,HOTAIR Regulatory Pathway,IL-6 Signaling,Intrinsic Prothrombin Activation Pathway,Natural Killer Cell Signaling,Role of Osteoblasts, Osteoclasts and Chondrocytes in Rheumatoid Arthritis,Tumor Microenvironmen…		miRNA3	TGAGGTAGTAGGTTGTATGGTT	hsa-let-7c-5p:hsa-let-7c:MIMAT0000064_MirBase_let-7c_microRNA	COL1A1	mbs34086	CATTTTATACCAAAGGTGCTACA	Both miRNA and gene matched	0	0.106629	Mild-Target
hsa-let-7c-5p	let-7a-5p (and other miRNAs w/seed GAGGUAG)	-1.668	Ingenuity Expert Findings,TargetScan Human	Experimentally Observed,Moderate (predicted)	Experimentally Observed	ENSG00000134871.16	COL4A2	1.697	GP6 Signaling Pathway,Hepatic Fibrosis / Hepatic Stellate Cell Activation		miRNA3	TGAGGTAGTAGGTTGTATGGTT	hsa-let-7c-5p:hsa-let-7c:MIMAT0000064_MirBase_let-7c_microRNA	COL4A2	mbs12849	AAGGGCCCTCCAGGGGACCCAGGCTATCCAGGAATACCTGGAACGAAGGGTACTCCAGGAGAAA	Both miRNA and gene matched	0	0.175593	Strong-Target
hsa-let-7c-5p	let-7a-5p (and other miRNAs w/seed GAGGUAG)	-1.668	Ingenuity Expert Findings,TargetScan Human	Experimentally Observed,Moderate (predicted)	Experimentally Observed	ENSG00000138131.3	LOXL4	2.199			miRNA3	TGAGGTAGTAGGTTGTATGGTT	hsa-let-7c-5p:hsa-let-7c:MIMAT0000064_MirBase_let-7c_microRNA	LOXL4	mbs37422	CCCCTCTAAGTGGTGCTTTGCAAAT	Both miRNA and gene matched	0	0.122374	Strong-Target
hsa-let-7c-5p	let-7a-5p (and other miRNAs w/seed GAGGUAG)	-1.668	TarBase,TargetScan Human	Experimentally Observed,Moderate (predicted)	Experimentally Observed	ENSG00000178999.11	AURKB	2.709	Breast Cancer Regulation by Stathmin1,Kinetochore Metaphase Signaling Pathway		miRNA3	TGAGGTAGTAGGTTGTATGGTT	hsa-let-7c-5p:hsa-let-7c:MIMAT0000064_MirBase_let-7c_microRNA	AURKB	mbs36304	TAACTGTTCCCTTATCTGTTTTCTACCTCC	Both miRNA and gene matched	0	0.208694	Strong-Target
hsa-miR-424-5p	miR-16-5p (and other miRNAs w/seed AGCAGCA)	-1.325	TarBase,TargetScan Human	Experimentally Observed,Moderate (predicted)	Experimentally Observed	ENSG00000135862.5	LAMC1	1.43	Agrin Interactions at Neuromuscular Junction,CDK5 Signaling,GP6 Signaling Pathway		miRNA131	CAGCAGCAATTCATGTTTTGAA	hsa-miR-424-5p:hsa-miR-424:MIMAT0001341_MirBase_miR-424_microRNA	LAMC1	mbs35949	AGTACTCTTGTTTCTATGAAGGA	Both miRNA and gene matched	0	0.0843943	Mild-Target
hsa-miR-424-5p	miR-16-5p (and other miRNAs w/seed AGCAGCA)	-1.325	Ingenuity Expert Findings,TargetScan Human	Experimentally Observed,Moderate (predicted)	Experimentally Observed	ENSG00000140443.12	IGF1R	1.575	Cardiac Hypertrophy Signaling,Cardiac Hypertrophy Signaling (Enhanced),CREB Signaling in Neurons,EIF2 Signaling,Estrogen Receptor Signaling,Estrogen-Dependent Breast Cancer Signaling,Glioblastoma Multiforme Signaling,Glioma Signaling,Growth Hormone Signaling,Hepatic Fibrosis / Hepatic Stellate Cell Activation,Huntington's Disease Signaling,IGF-1 Signaling,IL-15 Production,NF-κB Signaling,PTEN Sig…		miRNA131	CAGCAGCAATTCATGTTTTGAA	hsa-miR-424-5p:hsa-miR-424:MIMAT0001341_MirBase_miR-424_microRNA	IGF1R	mbs35334	TACGGGT	Both miRNA and gene matched	0	0.711037	Strong-Target
hsa-miR-424-5p	miR-16-5p (and other miRNAs w/seed AGCAGCA)	-1.325	Ingenuity Expert Findings,TargetScan Human,miRecords	Experimentally Observed,Moderate (predicted)	Experimentally Observed	ENSG00000077782.18	FGFR1	1.6	Adipogenesis pathway,Cardiac Hypertrophy Signaling (Enhanced),CREB Signaling in Neurons,Epithelial Adherens Junction Signaling,FGF Signaling,Hepatic Fibrosis / Hepatic Stellate Cell Activation,Hepatic Fibrosis Signaling Pathway,Human Embryonic Stem Cell Pluripotency,IL-15 Production,NF-κB Signaling,Osteoarthritis Pathway,PTEN Signaling,Regulation Of The Epithelial Mesenchymal Transition By Growth…		miRNA131	CAGCAGCAATTCATGTTTTGAA	hsa-miR-424-5p:hsa-miR-424:MIMAT0001341_MirBase_miR-424_microRNA	FGFR1	mbs36417	TCCCTCAATAAAAATTGCTGCTG	Both miRNA and gene matched	0	0.0964378	Mild-Target
hsa-miR-424-5p	miR-16-5p (and other miRNAs w/seed AGCAGCA)	-1.325	TarBase,TargetScan Human,miRecords	Experimentally Observed,Moderate (predicted)	Experimentally Observed	ENSG00000064651.12	SLC12A2	1.901	Aldosterone Signaling in Epithelial Cells,Sperm Motility		miRNA131	CAGCAGCAATTCATGTTTTGAA	hsa-miR-424-5p:hsa-miR-424:MIMAT0001341_MirBase_miR-424_microRNA	SLC12A2	mbs909	ATTATGATACCCACACCAACACCTACTACCTGCGCACCTTCGGCCAC	Both miRNA and gene matched	0	0.0957907	Mild-Target
hsa-miR-424-5p	miR-16-5p (and other miRNAs w/seed AGCAGCA)	-1.325	TarBase,TargetScan Human	Experimentally Observed,Moderate (predicted)	Experimentally Observed	ENSG00000139514.11	SLC7A1	2.286	eNOS Signaling,Nitric Oxide Signaling in the Cardiovascular System		miRNA131	CAGCAGCAATTCATGTTTTGAA	hsa-miR-424-5p:hsa-miR-424:MIMAT0001341_MirBase_miR-424_microRNA	SLC7A1	mbs14177	TGGCTTCTCAGGGCTTTGCTCTGACACCATGACAGCTGCCCGGGGCTGAGG	Both miRNA and gene matched	0	0.287029	Strong-Target
hsa-miR-125b-5p	miR-125b-5p (and other miRNAs w/seed CCCUGAG)	-1.033	Ingenuity Expert Findings,TargetScan Human	Experimentally Observed,Moderate (predicted)	Experimentally Observed	ENSG00000154930.13	ACSS1	1.292	Acetate Conversion to Acetyl-CoA,Ethanol Degradation II,Ethanol Degradation IV,Oxidative Ethanol Degradation III		miRNA77	TCCCTGAGACCCTAACTTGTGA	hsa-miR-125b-5p:hsa-miR-125b:MIMAT0000423_MirBase_miR-125b_microRNA	ACSS1	mbs2635	GATCGGCTGGTTCCTGGGAGGCCAGTTAAATGTCTCTGTCAAC	Both miRNA and gene matched	0	0.153449	Strong-Target
hsa-miR-125b-5p	miR-125b-5p (and other miRNAs w/seed CCCUGAG)	-1.033	Ingenuity Expert Findings,TargetScan Human	Experimentally Observed,Moderate (predicted)	Experimentally Observed	ENSG00000159399.8	HK2	1.343	GDP-glucose Biosynthesis,Glucose and Glucose-1-phosphate Degradation,HIF1α Signaling,PFKFB4 Signaling Pathway,Trehalose Degradation II (Trehalase),UDP-N-acetyl-D-galactosamine Biosynthesis II		miRNA77	TCCCTGAGACCCTAACTTGTGA	hsa-miR-125b-5p:hsa-miR-125b:MIMAT0000423_MirBase_miR-125b_microRNA	HK2	mbs11052	ATTTCAAACTATTGGGAGGGATGAGAGTGGCTTAAAAACTTCCATCCCTACTTTTCAA	Both miRNA and gene matched	0	0.184948	Strong-Target
hsa-miR-122-5p	miR-122-5p (miRNAs w/seed GGAGUGU)	-4.932	TargetScan Human	High (predicted)	High predicted	ENSG00000126903.14	SLC10A3	1.016			miRNA731	TGGAGTGTGACAATGGTGTTTG	hsa-miR-122-5p	SLC10A3	mbs967	CTCGGAAAACCCAATCCTCTACCTGCTCCTGCCTCTTATCTTTGT	Both miRNA and gene matched	0	0.0796009	Mild-Target
hsa-miR-122-5p	miR-122-5p (miRNAs w/seed GGAGUGU)	-4.932	TargetScan Human	High (predicted)	High predicted	ENSG00000243335.7	KCTD7	1.045			miRNA731	TGGAGTGTGACAATGGTGTTTG	hsa-miR-122-5p	KCTD7	mbs4065	TGGAAGTGACTTTTCCCCATTTGATCCCTTTTCAACTCTAAATGGCC	Both miRNA and gene matched	0	0.387256	Strong-Target
hsa-miR-122-5p	miR-122-5p (miRNAs w/seed GGAGUGU)	-4.932	TargetScan Human	High (predicted)	High predicted	ENSG00000115762.15	PLEKHB2	1.104			miRNA731	TGGAGTGTGACAATGGTGTTTG	hsa-miR-122-5p	PLEKHB2	mbs7669	ATGACCACGGGTCTGCTTTTCTCTCTGATCCTAGGGGACTTGTTGACATGGGAGT	Both miRNA and gene matched	0	0.0914914	Mild-Target
hsa-miR-122-5p	miR-122-5p (miRNAs w/seed GGAGUGU)	-4.932	TargetScan Human	High (predicted)	High predicted	ENSG00000090020.9	SLC9A1	1.146	Actin Cytoskeleton Signaling,Aldosterone Signaling in Epithelial Cells,Apelin Cardiomyocyte Signaling Pathway,Signaling by Rho Family GTPases		miRNA731	TGGAGTGTGACAATGGTGTTTG	hsa-miR-122-5p	SLC9A1	mbs39456	CTCTCCA	Both miRNA and gene matched	0	0.0832917	Mild-Target
hsa-miR-122-5p	miR-122-5p (miRNAs w/seed GGAGUGU)	-4.932	TargetScan Human	High (predicted)	High predicted	ENSG00000151612.14	ZNF827	1.257			miRNA731	TGGAGTGTGACAATGGTGTTTG	hsa-miR-122-5p	ZNF827	mbs1608	TTTTAGCTCCCAGTCTGCCAGTTCTACCTTGGCCGCTTTGTCCAAGAA	Both miRNA and gene matched	0	0.113735	Strong-Target
hsa-miR-122-5p	miR-122-5p (miRNAs w/seed GGAGUGU)	-4.932	TargetScan Human	High (predicted)	High predicted	ENSG00000213719.7	CLIC1	1.275			miRNA731	TGGAGTGTGACAATGGTGTTTG	hsa-miR-122-5p	CLIC1	mbs6069	AAACCCAGCACTCAATGACAATCTGGAGAAGGGACTCCTGAAAGC	Both miRNA and gene matched	0	0.193043	Strong-Target
hsa-miR-122-5p	miR-122-5p (miRNAs w/seed GGAGUGU)	-4.932	TargetScan Human	High (predicted)	High predicted	ENSG00000087111.19	PIGS	1.297			miRNA731	TGGAGTGTGACAATGGTGTTTG	hsa-miR-122-5p	PIGS	mbs16503	CGGAGGGCTTTGGACCATGAGGAGGAGGCCCTGTCATCGGGCAGTGT	Both miRNA and gene matched	0	0.160176	Strong-Target
hsa-miR-122-5p	miR-122-5p (miRNAs w/seed GGAGUGU)	-4.932	TargetScan Human	High (predicted)	High predicted	ENSG00000105281.11	SLC1A5	1.615	Autophagy,Ferroptosis Signaling Pathway		miRNA731	TGGAGTGTGACAATGGTGTTTG	hsa-miR-122-5p	SLC1A5	mbs10204	CAGCGCCCAGCCTGGGGAATTTAAACACTCCAGCTTCCAAGAGCCA	Both miRNA and gene matched	0	0.516869	Strong-Target
hsa-miR-122-5p	miR-122-5p (miRNAs w/seed GGAGUGU)	-4.932	TargetScan Human	High (predicted)	High predicted	ENSG00000120875.7	DUSP4	2.061	3-phosphoinositide Biosynthesis,3-phosphoinositide Degradation,cAMP-mediated signaling,D-myo-inositol (1,4,5,6)-Tetrakisphosphate Biosynthesis,D-myo-inositol (3,4,5,6)-tetrakisphosphate Biosynthesis,D-myo-inositol-5-phosphate Metabolism,ERK/MAPK Signaling,G-Protein Coupled Receptor Signaling,Protein Kinase A Signaling,SAPK/JNK Signaling,Superpathway of Inositol Phosphate Compounds		miRNA731	TGGAGTGTGACAATGGTGTTTG	hsa-miR-122-5p	DUSP4	mbs37820	AAGCCATTTTCATTGTACTTGAT	Both miRNA and gene matched	0	0.0413659	Weak-Target
hsa-miR-122-3p	miR-122-3p (miRNAs w/seed ACGCCAU)	-4.236	TargetScan Human	High (predicted)	High predicted	ENSG00000072274.11	TFRC	1.035	Clathrin-mediated Endocytosis Signaling,Ferroptosis Signaling Pathway,Hepatic Fibrosis Signaling Pathway,Iron homeostasis signaling pathway,Virus Entry via Endocytic Pathways		miRNA1114	AACGCCATTATCACACTAAATA	hsa-miR-122-3p	TFRC	mbs14259	TGAAACTTGCCCAGATGTTCTCAGATATGGTCTTAAAAGATGGGTTTCAGC	Both miRNA and gene matched	0	1	Strong-Target
hsa-miR-122-3p	miR-122-3p (miRNAs w/seed ACGCCAU)	-4.236	TargetScan Human	High (predicted)	High predicted	ENSG00000160991.14	ORAI2	1.935	AMPK Signaling		miRNA1114	AACGCCATTATCACACTAAATA	hsa-miR-122-3p	ORAI2	mbs8402	CTTTCCCCTCTTCTCCAGCTGTAACCTGGAGAGTCAGCCATGCCT	Both miRNA and gene matched	0	0.286822	Strong-Target
hsa-miR-122-3p	miR-122-3p (miRNAs w/seed ACGCCAU)	-4.236	TargetScan Human	High (predicted)	High predicted	ENSG00000180914.9	OXTR	2.537	Breast Cancer Regulation by Stathmin1,CREB Signaling in Neurons		miRNA1114	AACGCCATTATCACACTAAATA	hsa-miR-122-3p	OXTR	mbs38823	TAACGGTT	Both miRNA and gene matched	0	0.0787466	Mild-Target
hsa-miR-122-3p	miR-122-3p (miRNAs w/seed ACGCCAU)	-4.236	TargetScan Human	High (predicted)	High predicted	ENSG00000100228.11	RAB36	2.588			miRNA1114	AACGCCATTATCACACTAAATA	hsa-miR-122-3p	RAB36	mbs3294	TCTTTTGGGCGGCGGGATGGAGTCTCTGTCACCCAGGCTGGCGTGCAATGGCACGATCTTGGCTCACTGCAAG	Both miRNA and gene matched	0	0.472699	Strong-Target
hsa-miR-483-3p	miR-483-3p (miRNAs w/seed CACUCCU)	-2.837	TargetScan Human	High (predicted)	High predicted	ENSG00000147883.10	CDKN2B	1.007	Cell Cycle: G1/S Checkpoint Regulation,Cyclins and Cell Cycle Regulation,Glioma Signaling,Molecular Mechanisms of Cancer,Pancreatic Adenocarcinoma Signaling,Senescence Pathway,Small Cell Lung Cancer Signaling		miRNA137	TCACTCCTCTCCTCCCGTCTT	hsa-miR-483-3p:MIMAT0002173_MirBase_miR-483-3p_microRNA	CDKN2B	mbs39074	TCGTCGT	Both miRNA and gene matched	0	0.267039	Strong-Target
hsa-miR-483-3p	miR-483-3p (miRNAs w/seed CACUCCU)	-2.837	TargetScan Human	High (predicted)	High predicted	ENSG00000204616.9	TRIM31	2.006			miRNA137	TCACTCCTCTCCTCCCGTCTT	hsa-miR-483-3p:MIMAT0002173_MirBase_miR-483-3p_microRNA	TRIM31	mbs38715	ATTGCACCATTTAAGATGCTGCTT	Both miRNA and gene matched	0	0.457176	Strong-Target
hsa-miR-483-3p	miR-483-3p (miRNAs w/seed CACUCCU)	-2.837	TargetScan Human	High (predicted)	High predicted	ENSG00000113739.9	STC2	2.403			miRNA137	TCACTCCTCTCCTCCCGTCTT	hsa-miR-483-3p:MIMAT0002173_MirBase_miR-483-3p_microRNA	STC2	mbs38706	ACTCAGCATTCTAGCACTTAAG	Both miRNA and gene matched	0	0.0896963	Mild-Target
hsa-miR-483-5p	miR-483-5p (miRNAs w/seed AGACGGG)	-2.601	TargetScan Human	High (predicted)	High predicted	ENSG00000175130.6	MARCKSL1	1.185			miRNA878	AAGACGGGAGGAAAGAAGGGAG	hsa-miR-483-5p	MARCKSL1	mbs13024	AAGAGGCAGGGCCCCAGGCTACAGAGCCATCCACTCCCTCGGGGC	Both miRNA and gene matched	0	0.533362	Strong-Target
hsa-miR-483-5p	miR-483-5p (miRNAs w/seed AGACGGG)	-2.601	TargetScan Human	High (predicted)	High predicted	ENSG00000151208.15	DLG5	1.215	HIPPO signaling		miRNA878	AAGACGGGAGGAAAGAAGGGAG	hsa-miR-483-5p	DLG5	mbs2300	TTCCAGCCTGCCCGCTCTAGGAGAATGCTGTGCTGTGGATGAC	Both miRNA and gene matched	0	0.102127	Mild-Target
hsa-miR-483-5p	miR-483-5p (miRNAs w/seed AGACGGG)	-2.601	TargetScan Human	High (predicted)	High predicted	ENSG00000160753.14	RUSC1	1.477			miRNA878	AAGACGGGAGGAAAGAAGGGAG	hsa-miR-483-5p	RUSC1	mbs14146	CGGGAGGTGAGCGCGGCCATCCCGCTCCCGGAGTTCCGGGATCCTG	Both miRNA and gene matched	0	0.802673	Strong-Target
hsa-miR-483-5p	miR-483-5p (miRNAs w/seed AGACGGG)	-2.601	TargetScan Human	High (predicted)	High predicted	ENSG00000174151.13	CYB561D1	1.566			miRNA878	AAGACGGGAGGAAAGAAGGGAG	hsa-miR-483-5p	CYB561D1	mbs4661	GGTGGTCTCCTGCTTAGCCTGGTCTGACTGCAGTGTAGGGAATAG	Both miRNA and gene matched	0	0.421946	Strong-Target
hsa-miR-483-5p	miR-483-5p (miRNAs w/seed AGACGGG)	-2.601	TargetScan Human	High (predicted)	High predicted	ENSG00000106012.16	IQCE	1.983			miRNA878	AAGACGGGAGGAAAGAAGGGAG	hsa-miR-483-5p	IQCE	mbs6057	CTCGATCTCAGCCCAGCAGGCCAGGCAGACACACCCCGCTGTGCCT	Both miRNA and gene matched	0	0.328881	Strong-Target
hsa-miR-378a-3p	miR-378a-3p (and other miRNAs w/seed CUGGACU)	-2.423	TargetScan Human	High (predicted)	High predicted	ENSG00000169100.11	SLC25A6	1.145	Induction of Apoptosis by HIV1,Necroptosis Signaling Pathway,Sirtuin Signaling Pathway		miRNA788	ACTGGACTTGGAGTCAGAAGGC	hsa-miR-378a-3p	SLC25A6	mbs10694	GTGGGGCCCATGGGTGAGACACTCCAGTACTGAGACCTAGAGTCCAGA	Both miRNA and gene matched	0	0.108098	Mild-Target
hsa-miR-378a-3p	miR-378a-3p (and other miRNAs w/seed CUGGACU)	-2.423	TargetScan Human	High (predicted)	High predicted	ENSG00000162645.11	GBP2	1.275			miRNA788	ACTGGACTTGGAGTCAGAAGGC	hsa-miR-378a-3p	GBP2	mbs37440	TTAACTCAAAATCATGATGCATGCATTTT	Both miRNA and gene matched	0	0.0708278	Mild-Target
hsa-miR-194-3p	miR-194-3p (and other miRNAs w/seed CAGUGGG)	-2.307	TargetScan Human	High (predicted)	High predicted	ENSG00000072274.11	TFRC	1.035	Clathrin-mediated Endocytosis Signaling,Ferroptosis Signaling Pathway,Hepatic Fibrosis Signaling Pathway,Iron homeostasis signaling pathway,Virus Entry via Endocytic Pathways		miRNA1217	CCAGTGGGGCTGCTGTTATCTG	hsa-miR-194-3p	TFRC	mbs1541	TCAAGCCAGTACGTGCTAACAGGCTCAATATTCCTGAATGAAATAT	Both miRNA and gene matched	0	0.125258	Strong-Target
hsa-miR-194-3p	miR-194-3p (and other miRNAs w/seed CAGUGGG)	-2.307	TargetScan Human	High (predicted)	High predicted	ENSG00000182752.9	PAPPA	1.106	Axonal Guidance Signaling		miRNA1217	CCAGTGGGGCTGCTGTTATCTG	hsa-miR-194-3p	PAPPA	mbs39804	TGTAAACAAGTGGAACAGTGTTA	Both miRNA and gene matched	0	0.0848377	Mild-Target
hsa-miR-194-3p	miR-194-3p (and other miRNAs w/seed CAGUGGG)	-2.307	TargetScan Human	High (predicted)	High predicted	ENSG00000100321.13	SYNGR1	1.345			miRNA1217	CCAGTGGGGCTGCTGTTATCTG	hsa-miR-194-3p	SYNGR1	mbs17514	AGAGGACCCCAGCCAGCTGTGTGACAGCTGGTTGTTGCTGACTTCAT	Both miRNA and gene matched	0	0.0638578	Weak-Target
hsa-miR-194-3p	miR-194-3p (and other miRNAs w/seed CAGUGGG)	-2.307	TargetScan Human	High (predicted)	High predicted	ENSG00000139645.9	ANKRD52	1.347			miRNA1217	CCAGTGGGGCTGCTGTTATCTG	hsa-miR-194-3p	ANKRD52	mbs14448	AGATTTCTGGGGGCTGTCTGCGCCCTGCTGCCCTCAGCGCACTG	Both miRNA and gene matched	0	0.413303	Strong-Target
hsa-miR-194-3p	miR-194-3p (and other miRNAs w/seed CAGUGGG)	-2.307	TargetScan Human	High (predicted)	High predicted	ENSG00000181885.17	CLDN7	1.903	Agranulocyte Adhesion and Diapedesis,Granulocyte Adhesion and Diapedesis,Leukocyte Extravasation Signaling,Sertoli Cell-Sertoli Cell Junction Signaling,Tight Junction Signaling		miRNA1217	CCAGTGGGGCTGCTGTTATCTG	hsa-miR-194-3p	CLDN7	mbs11131	GGCCTGGGGCTGAGCTCAGCCTGTGGGCAGGGTGCCGGACAAAG	Both miRNA and gene matched	0	0.105055	Mild-Target
hsa-miR-194-3p	miR-194-3p (and other miRNAs w/seed CAGUGGG)	-2.307	TargetScan Human	High (predicted)	High predicted	ENSG00000196503.2	ARL9	2.254			miRNA1217	CCAGTGGGGCTGCTGTTATCTG	hsa-miR-194-3p	ARL9	mbs2291	CCTGCACTCTCTAGCTTCAAACAGAGTCCAGCACAGTGTGGCA	Both miRNA and gene matched	0	0.366458	Strong-Target
hsa-miR-194-3p	miR-194-3p (and other miRNAs w/seed CAGUGGG)	-2.307	TargetScan Human	High (predicted)	High predicted	ENSG00000024526.15	DEPDC1	3.094			miRNA1217	CCAGTGGGGCTGCTGTTATCTG	hsa-miR-194-3p	DEPDC1	mbs1951	TATGTTATTCTGATCTACCTGCAAACCATTTTAGGTGTGCCATCCCTAGAAGAAGTC	Both miRNA and gene matched	0	0.0956343	Mild-Target
hsa-miR-194-3p	miR-194-3p (and other miRNAs w/seed CAGUGGG)	-2.307	TargetScan Human	High (predicted)	High predicted	ENSG00000143217.8	NECTIN4	4.221			miRNA1217	CCAGTGGGGCTGCTGTTATCTG	hsa-miR-194-3p	NECTIN4	mbs38178	TTTCTTTTTTTTTTCTTGCCCTTT	Both miRNA and gene matched	0	0.0877926	Mild-Target
hsa-miR-139-5p	miR-139-5p (miRNAs w/seed CUACAGU)	-2.285	TargetScan Human	High (predicted)	High predicted	ENSG00000164649.18	CDCA7L	1.029			miRNA906	TCTACAGTGCACGTGTCTCCAGT	hsa-miR-139-5p	CDCA7L	mbs11306	AGAAGGAAGACAATTGGGGGGAAATGCCGGGAGTACAGACGACGTCACCGTATATCTTC	Both miRNA and gene matched	0	0.0844701	Mild-Target
hsa-miR-139-5p	miR-139-5p (miRNAs w/seed CUACAGU)	-2.285	TargetScan Human	High (predicted)	High predicted	ENSG00000258227.5	CLEC5A	1.296			miRNA906	TCTACAGTGCACGTGTCTCCAGT	hsa-miR-139-5p	CLEC5A	mbs16690	ACTGGGGGACTGGATGCTAGCCATCTCCAGGAGACAGGATCAG	Both miRNA and gene matched	0	0.10088	Mild-Target
hsa-miR-139-5p	miR-139-5p (miRNAs w/seed CUACAGU)	-2.285	TargetScan Human	High (predicted)	High predicted	ENSG00000109861.14	CTSC	1.418	Phagosome Maturation		miRNA906	TCTACAGTGCACGTGTCTCCAGT	hsa-miR-139-5p	CTSC	mbs5095	TTTTGGGCTGAGATGATGGGGTTTTCTAGATATAGGATCATGTTATCTTCAA	Both miRNA and gene matched	0	0.0450921	Weak-Target
hsa-miR-139-5p	miR-139-5p (miRNAs w/seed CUACAGU)	-2.285	TargetScan Human	High (predicted)	High predicted	ENSG00000164109.12	MAD2L1	1.612	FAT10 Cancer Signaling Pathway,Kinetochore Metaphase Signaling Pathway		miRNA906	TCTACAGTGCACGTGTCTCCAGT	hsa-miR-139-5p	MAD2L1	mbs36895	AAATATTGCTGTATAGCTCCTT	Both miRNA and gene matched	0	0.176489	Strong-Target
hsa-miR-139-5p	miR-139-5p (miRNAs w/seed CUACAGU)	-2.285	TargetScan Human	High (predicted)	High predicted	ENSG00000115616.2	SLC9A2	3.439	Apelin Cardiomyocyte Signaling Pathway		miRNA906	TCTACAGTGCACGTGTCTCCAGT	hsa-miR-139-5p	SLC9A2	mbs1613	ATTACGGCTGCCATTGTTGTCATATTCTTTACTGTCTTCATTCTGGGA	Both miRNA and gene matched	0	0.072199	Mild-Target
hsa-miR-144-5p	miR-144-5p (miRNAs w/seed GAUAUCA)	-2.259	TargetScan Human	High (predicted)	High predicted	ENSG00000197601.11	FAR1	1.349			miRNA1198	GGATATCATCATATACTGTAAG	hsa-miR-144-5p	FAR1	mbs14630	AGTGCAGAGAAGCTTGGCAGTACGTTCTTTGACTTAAGGATGGCATAAAATAATCATT	Both miRNA and gene matched	0	0.0771441	Mild-Target
hsa-miR-378a-5p	miR-378a-5p (miRNAs w/seed UCCUGAC)	-2.173	TargetScan Human	High (predicted)	High predicted	ENSG00000158234.11	FAIM	1.009			miRNA113	CTCCTGACTCCAGGTCCTGTGT	hsa-miR-378a-5p:MIMAT0000731_MirBase_miR-378*_microRNA	FAIM	mbs35648	TGGCAAATAAGATATGGACCAAA	Both miRNA and gene matched	0	0.045823	Weak-Target
hsa-miR-148a-3p	miR-148a-3p (and other miRNAs w/seed CAGUGCA)	-2.107	TargetScan Human	High (predicted)	High predicted	ENSG00000153786.11	ZDHHC7	1.05	Estrogen Receptor Signaling		miRNA44	TCAGTGCACTACAGAACTTTGT	hsa-miR-148a-3p:hsa-miR-148a:MIMAT0000243_MirBase_miR-148a_microRNA	ZDHHC7	mbs16412	AGGGAAGAGGGGAGAGAGCCGCGGGGTCCTGCCCGTGGTTACTATGAATGTATTGCTGTTGGAGGACA	Both miRNA and gene matched	0	0.0758564	Mild-Target
hsa-miR-148a-3p	miR-148a-3p (and other miRNAs w/seed CAGUGCA)	-2.107	TargetScan Human	High (predicted)	High predicted	ENSG00000176749.7	CDK5R1	1.086	Amyloid Processing,CDK5 Signaling,Huntington's Disease Signaling,Neuregulin Signaling,Rac Signaling,Reelin Signaling in Neurons		miRNA44	TCAGTGCACTACAGAACTTTGT	hsa-miR-148a-3p:hsa-miR-148a:MIMAT0000243_MirBase_miR-148a_microRNA	CDK5R1	mbs10502	CGGCCAAGAAGAAGAACTCCAAGAAGGTGCAGCCCAACAGCAGCTAC	Both miRNA and gene matched	0	0.0775448	Mild-Target
hsa-miR-148a-3p	miR-148a-3p (and other miRNAs w/seed CAGUGCA)	-2.107	TargetScan Human	High (predicted)	High predicted	ENSG00000157657.13	ZNF618	1.243			miRNA44	TCAGTGCACTACAGAACTTTGT	hsa-miR-148a-3p:hsa-miR-148a:MIMAT0000243_MirBase_miR-148a_microRNA	ZNF618	mbs5286	CACAGTTCGGATGCCAAGGGTGACACCCCATTCCCTTCACAAGAGGCGGTTCTGTCACAAA	Both miRNA and gene matched	0	0.0861718	Mild-Target
hsa-miR-148a-3p	miR-148a-3p (and other miRNAs w/seed CAGUGCA)	-2.107	TargetScan Human	High (predicted)	High predicted	ENSG00000087111.19	PIGS	1.297			miRNA44	TCAGTGCACTACAGAACTTTGT	hsa-miR-148a-3p:hsa-miR-148a:MIMAT0000243_MirBase_miR-148a_microRNA	PIGS	mbs3348	ATTGGGCCCAAGAGGACAGCAGTGGTGCGGGGGATAATGCACCGG	Both miRNA and gene matched	0	0.26271	Strong-Target
hsa-miR-148a-3p	miR-148a-3p (and other miRNAs w/seed CAGUGCA)	-2.107	TargetScan Human	High (predicted)	High predicted	ENSG00000163235.14	TGFA	1.32	Autophagy,Breast Cancer Regulation by Stathmin1,CREB Signaling in Neurons,ErbB Signaling,Glioma Signaling,Hepatic Fibrosis / Hepatic Stellate Cell Activation,HER-2 Signaling in Breast Cancer,HIF1α Signaling,NAD Signaling Pathway,Neuregulin Signaling,NF-κB Signaling,Non-Small Cell Lung Cancer Signaling,Pancreatic Adenocarcinoma Signaling,Renal Cell Carcinoma Signaling,STAT3 Pathway		miRNA44	TCAGTGCACTACAGAACTTTGT	hsa-miR-148a-3p:hsa-miR-148a:MIMAT0000243_MirBase_miR-148a_microRNA	TGFA	mbs36152	AGTGCAGACAG	Both miRNA and gene matched	0	0.0482172	Weak-Target
hsa-miR-148a-3p	miR-148a-3p (and other miRNAs w/seed CAGUGCA)	-2.107	TargetScan Human	High (predicted)	High predicted	ENSG00000187098.13	MITF	1.504	Melanocyte Development and Pigmentation Signaling,Melanoma Signaling,RANK Signaling in Osteoclasts		miRNA44	TCAGTGCACTACAGAACTTTGT	hsa-miR-148a-3p:hsa-miR-148a:MIMAT0000243_MirBase_miR-148a_microRNA	MITF	mbs34050	TTATTTATTTCTTTTTTGCCAAA	Both miRNA and gene matched	0	0.393576	Strong-Target
hsa-miR-148a-3p	miR-148a-3p (and other miRNAs w/seed CAGUGCA)	-2.107	TargetScan Human	High (predicted)	High predicted	ENSG00000123095.5	BHLHE41	1.554	Circadian Rhythm Signaling,Th1 and Th2 Activation Pathway,Th2 Pathway		miRNA44	TCAGTGCACTACAGAACTTTGT	hsa-miR-148a-3p:hsa-miR-148a:MIMAT0000243_MirBase_miR-148a_microRNA	BHLHE41	mbs8148	AAAAAACAAGTCCAAACTGATATATCCTATATTCTGTTAAAAT	Both miRNA and gene matched	0	0.0476869	Weak-Target
hsa-miR-148a-3p	miR-148a-3p (and other miRNAs w/seed CAGUGCA)	-2.107	TargetScan Human	High (predicted)	High predicted	ENSG00000109113.16	RAB34	1.56	Macropinocytosis Signaling		miRNA44	TCAGTGCACTACAGAACTTTGT	hsa-miR-148a-3p:hsa-miR-148a:MIMAT0000243_MirBase_miR-148a_microRNA	RAB34	mbs34265	ACTGACTTTATCCAGACCAAAGA	Both miRNA and gene matched	0	0.117896	Strong-Target
hsa-miR-148a-3p	miR-148a-3p (and other miRNAs w/seed CAGUGCA)	-2.107	TargetScan Human	High (predicted)	High predicted	ENSG00000102554.12	KLF5	1.832	Adipogenesis pathway		miRNA44	TCAGTGCACTACAGAACTTTGT	hsa-miR-148a-3p:hsa-miR-148a:MIMAT0000243_MirBase_miR-148a_microRNA	KLF5	mbs33955	CCATCATTTAATGTGACAGTGTT	Both miRNA and gene matched	0	0.464458	Strong-Target
hsa-miR-148a-3p	miR-148a-3p (and other miRNAs w/seed CAGUGCA)	-2.107	TargetScan Human	High (predicted)	High predicted	ENSG00000117394.18	SLC2A1	1.935	AMPK Signaling,Antioxidant Action of Vitamin C,HIF1α Signaling,IL-7 Signaling Pathway,Insulin Secretion Signaling Pathway,Renal Cell Carcinoma Signaling,Sirtuin Signaling Pathway,TR/RXR Activation,Tumor Microenvironment Pathway,Vitamin-C Transport		miRNA44	TCAGTGCACTACAGAACTTTGT	hsa-miR-148a-3p:hsa-miR-148a:MIMAT0000243_MirBase_miR-148a_microRNA	SLC2A1	mbs39137	GGTTCTAGTCTCCTTTGCACTGA	Both miRNA and gene matched	0	0.240119	Strong-Target
hsa-miR-148a-3p	miR-148a-3p (and other miRNAs w/seed CAGUGCA)	-2.107	TargetScan Human	High (predicted)	High predicted	ENSG00000174607.9	UGT8	3.655	Xenobiotic Metabolism CAR Signaling Pathway,Xenobiotic Metabolism General Signaling Pathway,Xenobiotic Metabolism PXR Signaling Pathway,Xenobiotic Metabolism Signaling		miRNA44	TCAGTGCACTACAGAACTTTGT	hsa-miR-148a-3p:hsa-miR-148a:MIMAT0000243_MirBase_miR-148a_microRNA	UGT8	mbs17851	ACAGGCAATGAATGGTGGGATAGTAAGAGGACTTAGAGTGTATGAA	Both miRNA and gene matched	0	0.071066	Mild-Target
hsa-miR-148a-3p	miR-148a-3p (and other miRNAs w/seed CAGUGCA)	-2.107	TargetScan Human	High (predicted)	High predicted	ENSG00000172020.11	GAP43	4.287			miRNA44	TCAGTGCACTACAGAACTTTGT	hsa-miR-148a-3p:hsa-miR-148a:MIMAT0000243_MirBase_miR-148a_microRNA	GAP43	mbs37214	GTGCAAT	Both miRNA and gene matched	0	0	Weak-Target
hsa-miR-148a-3p	miR-148a-3p (and other miRNAs w/seed CAGUGCA)	-2.107	TargetScan Human	High (predicted)	High predicted	ENSG00000171246.5	NPTX1	4.916			miRNA44	TCAGTGCACTACAGAACTTTGT	hsa-miR-148a-3p:hsa-miR-148a:MIMAT0000243_MirBase_miR-148a_microRNA	NPTX1	mbs13391	AGCTGGGAGCCAGCAAGAGAGCTTGGAGTCGCCTCTCTAGACCAGATCTAGCCCC	Both miRNA and gene matched	0	0.126395	Strong-Target
hsa-miR-144-3p	miR-144-3p (miRNAs w/seed ACAGUAU)	-2.059	TargetScan Human	High (predicted)	High predicted	ENSG00000164930.10	FZD6	1.34	Adipogenesis pathway,Axonal Guidance Signaling,Basal Cell Carcinoma Signaling,Breast Cancer Regulation by Stathmin1,Cardiac Hypertrophy Signaling (Enhanced),Colorectal Cancer Metastasis Signaling,CREB Signaling in Neurons,Factors Promoting Cardiogenesis in Vertebrates,Glioblastoma Multiforme Signaling,Hepatic Fibrosis Signaling Pathway,Human Embryonic Stem Cell Pluripotency,Molecular Mechanisms o…		miRNA827	TACAGTATAGATGATGTACT	hsa-miR-144-3p	FZD6	mbs39397	TACACTGGA	Both miRNA and gene matched	0	0.643791	Strong-Target
hsa-miR-144-3p	miR-144-3p (miRNAs w/seed ACAGUAU)	-2.059	TargetScan Human	High (predicted)	High predicted	ENSG00000143179.11	UCK2	1.425	Salvage Pathways of Pyrimidine Ribonucleotides		miRNA827	TACAGTATAGATGATGTACT	hsa-miR-144-3p	UCK2	mbs9029	GCAGCTCCTGGGGCAGAATGAGGTGGACTATCGCCAGAAGCAGGTGGTC	Both miRNA and gene matched	0	0.0543622	Weak-Target
hsa-miR-144-3p	miR-144-3p (miRNAs w/seed ACAGUAU)	-2.059	TargetScan Human	High (predicted)	High predicted	ENSG00000104177.16	MYEF2	3.213			miRNA827	TACAGTATAGATGATGTACT	hsa-miR-144-3p	MYEF2	mbs3354	GTAATTTGCAGGCCGGTAGACTTGGTTCCACAATTTTTGTTGCCAATCTTGACTTCAAAGTTGGTTGGA	Both miRNA and gene matched	0	0.15673	Strong-Target
hsa-miR-144-3p	miR-144-3p (miRNAs w/seed ACAGUAU)	-2.059	TargetScan Human	High (predicted)	High predicted	ENSG00000087494.14	PTHLH	3.371	Osteoarthritis Pathway		miRNA827	TACAGTATAGATGATGTACT	hsa-miR-144-3p	ZEB1	mbs36145	AATGCA	Both miRNA and gene matched	0	0.0857914	Mild-Target
hsa-miR-139-3p	miR-139-3p (miRNAs w/seed GGAGACG)	-1.923	TargetScan Human	High (predicted)	High predicted	ENSG00000240053.8	LY6G5B	1.007			miRNA1072	TGGAGACGCGGCCCTGTTGGAGT	hsa-miR-139-3p	LY6G5B	mbs17317	AATCTGCCCTCCTCGACCTCCCAAAGTGCCGGGATTACAGGTGTGAG	Both miRNA and gene matched	0	1	Strong-Target
hsa-miR-139-3p	miR-139-3p (miRNAs w/seed GGAGACG)	-1.923	TargetScan Human	High (predicted)	High predicted	ENSG00000087111.19	PIGS	1.297			miRNA1072	TGGAGACGCGGCCCTGTTGGAGT	hsa-miR-139-3p	PIGS	mbs1307	GCTCAATCCTCCTCCACCACCAGGGGCCTCAAAAGGCACATCATCCGG	Both miRNA and gene matched	0	0.213875	Strong-Target
hsa-miR-139-3p	miR-139-3p (miRNAs w/seed GGAGACG)	-1.923	TargetScan Human	High (predicted)	High predicted	ENSG00000143179.11	UCK2	1.425	Salvage Pathways of Pyrimidine Ribonucleotides		miRNA1072	TGGAGACGCGGCCCTGTTGGAGT	hsa-miR-139-3p	UCK2	mbs9029	GCAGCTCCTGGGGCAGAATGAGGTGGACTATCGCCAGAAGCAGGTGGTC	Both miRNA and gene matched	0	0.0767438	Mild-Target
hsa-miR-139-3p	miR-139-3p (miRNAs w/seed GGAGACG)	-1.923	TargetScan Human	High (predicted)	High predicted	ENSG00000166803.9	PCLAF	2.104			miRNA1072	TGGAGACGCGGCCCTGTTGGAGT	hsa-miR-139-3p	PCLAF	mbs38754	TGATTATTGGAATGGTGCCATA	Both miRNA and gene matched	0	0.123381	Strong-Target
hsa-miR-139-3p	miR-139-3p (miRNAs w/seed GGAGACG)	-1.923	TargetScan Human	High (predicted)	High predicted	ENSG00000186185.12	KIF18B	3.359			miRNA1072	TGGAGACGCGGCCCTGTTGGAGT	hsa-miR-139-3p	KIF18B	mbs3536	CAGCAGGACCGGGTTCCAGGACTGACCCAGGCTGTCCAGGTGGCCAAG	Both miRNA and gene matched	0	0.122475	Strong-Target
hsa-miR-148a-5p	miR-148a-5p (and other miRNAs w/seed AAGUUCU)	-1.839	TargetScan Human	High (predicted)	High predicted	ENSG00000072274.11	TFRC	1.035	Clathrin-mediated Endocytosis Signaling,Ferroptosis Signaling Pathway,Hepatic Fibrosis Signaling Pathway,Iron homeostasis signaling pathway,Virus Entry via Endocytic Pathways		miRNA216	AAAGTTCTGAGACACTCCGACT	hsa-miR-148a-5p:MIMAT0004549_MirBase_miR-148a*_microRNA	TFRC	mbs7329	GAACAAGGTAGTTTTTACCTACCACAGTGTCTGTATCGGAGACAGTGATCTCCATATGTTACACTAAG	Both miRNA and gene matched	0	0.0848392	Mild-Target
hsa-miR-99a-5p	miR-100-5p (and other miRNAs w/seed ACCCGUA)	-1.839	TargetScan Human	High (predicted)	High predicted	ENSG00000127616.16	SMARCA4	1.179	AMPK Signaling,Aryl Hydrocarbon Receptor Signaling,Glucocorticoid Receptor Signaling,Hereditary Breast Cancer Signaling,RAR Activation,Role of BRCA1 in DNA Damage Response		miRNA34	AACCCGTAGATCCGATCTTGTG	hsa-miR-99a-5p:MIMAT0000097_MirBase_miR-99a_microRNA:hsa-miR-99a	SMARCA4	mbs35584	TATTTATACAGCAGAGAAGCTG	Both miRNA and gene matched	0	0.350035	Strong-Target
hsa-miR-99a-5p	miR-100-5p (and other miRNAs w/seed ACCCGUA)	-1.839	TargetScan Human	High (predicted)	High predicted	ENSG00000130768.13	SMPDL3B	1.359	cAMP-mediated signaling,Cardiac Hypertrophy Signaling (Enhanced),Cardiac β-adrenergic Signaling,G-Protein Coupled Receptor Signaling,Gustation Pathway,Protein Kinase A Signaling,Relaxin Signaling,tRNA Splicing		miRNA34	AACCCGTAGATCCGATCTTGTG	hsa-miR-99a-5p:MIMAT0000097_MirBase_miR-99a_microRNA:hsa-miR-99a	SMPDL3B	mbs284	GGCCCTGCCCTGCTATGGCCCATCCGCTACACAAGAGAGAAGA	Both miRNA and gene matched	0	0.0626934	Weak-Target
hsa-miR-148a-5p	miR-148a-5p (and other miRNAs w/seed AAGUUCU)	-1.839	TargetScan Human	High (predicted)	High predicted	ENSG00000104147.7	OIP5	1.441			miRNA216	AAAGTTCTGAGACACTCCGACT	hsa-miR-148a-5p:MIMAT0004549_MirBase_miR-148a*_microRNA	OIP5	mbs39588	GTCTTCAACAACAGGTGCTGCTT	Both miRNA and gene matched	0	0.114644	Strong-Target
hsa-miR-99a-5p	miR-100-5p (and other miRNAs w/seed ACCCGUA)	-1.839	TargetScan Human	High (predicted)	High predicted	ENSG00000162437.13	RAVER2	1.721			miRNA34	AACCCGTAGATCCGATCTTGTG	hsa-miR-99a-5p:MIMAT0000097_MirBase_miR-99a_microRNA:hsa-miR-99a	RAVER2	mbs7349	GGGGCTGGGGCCGGGGCCGGGGCTGCGCGGGCAGGGCCCCTCA	Both miRNA and gene matched	0	0.105215	Mild-Target
hsa-miR-99a-5p	miR-100-5p (and other miRNAs w/seed ACCCGUA)	-1.839	TargetScan Human	High (predicted)	High predicted	ENSG00000085831.14	TTC39A	3.15			miRNA34	AACCCGTAGATCCGATCTTGTG	hsa-miR-99a-5p:MIMAT0000097_MirBase_miR-99a_microRNA:hsa-miR-99a	TTC39A	mbs10752	GTGAAATTGTTGAAAGGCCTGTGTCTGAAATACCTGGGCCGTG	Both miRNA and gene matched	0	0.123683	Strong-Target
hsa-miR-192-5p	miR-192-5p (and other miRNAs w/seed UGACCUA)	-1.782	TargetScan Human	High (predicted)	High predicted	ENSG00000100625.8	SIX4	1.668			miRNA40	CTGACCTATGAATTGACAGCC	hsa-miR-192-5p:hsa-miR-192:MIMAT0000222_MirBase_miR-192_microRNA	SIX4	mbs8470	CTGCCACCATGCCCGGCTAAATTTTTGTATTTTTAGTAGAGACGGG	Both miRNA and gene matched	0	0.1068	Mild-Target
hsa-miR-451a	miR-451a (and other miRNAs w/seed AACCGUU)	-1.711	TargetScan Human	High (predicted)	High predicted	ENSG00000147883.10	CDKN2B	1.007	Cell Cycle: G1/S Checkpoint Regulation,Cyclins and Cell Cycle Regulation,Glioma Signaling,Molecular Mechanisms of Cancer,Pancreatic Adenocarcinoma Signaling,Senescence Pathway,Small Cell Lung Cancer Signaling		miRNA750	AAACCGTTACCATTACTGAGTT	hsa-miR-451a	CDKN2B	mbs39074	TCGTCGT	Both miRNA and gene matched	0	0.0604949	Weak-Target
hsa-miR-451a	miR-451a (and other miRNAs w/seed AACCGUU)	-1.711	TargetScan Human	High (predicted)	High predicted	ENSG00000174151.13	CYB561D1	1.566			miRNA750	AAACCGTTACCATTACTGAGTT	hsa-miR-451a	CYB561D1	mbs6711	CATCTGGTGTCCTGGCACAGCTGGGTGGGAGCCCTGACACTGCTGGC	Both miRNA and gene matched	0	0.0796453	Mild-Target
hsa-miR-451a	miR-451a (and other miRNAs w/seed AACCGUU)	-1.711	TargetScan Human	High (predicted)	High predicted	ENSG00000186638.14	KIF24	1.648			miRNA750	AAACCGTTACCATTACTGAGTT	hsa-miR-451a	KIF24	mbs7141	AAAGTGCAGACAGTGCAGCCAGTACAGAAGCAGCTTGTGTCTC	Both miRNA and gene matched	0	0.0959368	Mild-Target
hsa-miR-451a	miR-451a (and other miRNAs w/seed AACCGUU)	-1.711	TargetScan Human	High (predicted)	High predicted	ENSG00000119969.13	HELLS	1.817			miRNA750	AAACCGTTACCATTACTGAGTT	hsa-miR-451a	HELLS	mbs34014	TGCCAAGTTTATCAGTCTTCC	Both miRNA and gene matched	0	0.102678	Mild-Target
hsa-miR-486-5p	miR-486-5p (and other miRNAs w/seed CCUGUAC)	-1.7	TargetScan Human	High (predicted)	High predicted	ENSG00000147883.10	CDKN2B	1.007	Cell Cycle: G1/S Checkpoint Regulation,Cyclins and Cell Cycle Regulation,Glioma Signaling,Molecular Mechanisms of Cancer,Pancreatic Adenocarcinoma Signaling,Senescence Pathway,Small Cell Lung Cancer Signaling		miRNA139	TCCTGTACTGAGCTGCCCCGAG	hsa-miR-486-5p:MIMAT0002177_MirBase_miR-486-5p_microRNA	CDKN2B	mbs39074	TCGTCGT	Both miRNA and gene matched	0	0.240352	Strong-Target
hsa-miR-486-5p	miR-486-5p (and other miRNAs w/seed CCUGUAC)	-1.7	TargetScan Human	High (predicted)	High predicted	ENSG00000111371.14	SLC38A1	2.272	Ferroptosis Signaling Pathway,Glutamate Receptor Signaling		miRNA139	TCCTGTACTGAGCTGCCCCGAG	hsa-miR-486-5p:MIMAT0002177_MirBase_miR-486-5p_microRNA	SLC38A1	mbs17725	AAAATGCCTAAGAAAATACTCCTCTGATGCATTTAGCCTTCAACCCTACCTGTCTTGCTGAAGGGAGAA	Both miRNA and gene matched	0	0.138796	Strong-Target
hsa-miR-486-5p	miR-486-5p (and other miRNAs w/seed CCUGUAC)	-1.7	TargetScan Human	High (predicted)	High predicted	ENSG00000117650.11	NEK2	3.516	Kinetochore Metaphase Signaling Pathway,Pyridoxal 5'-phosphate Salvage Pathway,Salvage Pathways of Pyrimidine Ribonucleotides		miRNA139	TCCTGTACTGAGCTGCCCCGAG	hsa-miR-486-5p:MIMAT0002177_MirBase_miR-486-5p_microRNA	NEK2	mbs4061	AAATTCAGGCGAATTCCATACCGTTACTCTGATGAATTGAATGAAATTATTACGAGGATGTTA	Both miRNA and gene matched	0	0.197281	Strong-Target
hsa-miR-486-5p	miR-486-5p (and other miRNAs w/seed CCUGUAC)	-1.7	TargetScan Human	High (predicted)	High predicted	ENSG00000102837.6	OLFM4	3.608			miRNA139	TCCTGTACTGAGCTGCCCCGAG	hsa-miR-486-5p:MIMAT0002177_MirBase_miR-486-5p_microRNA	OLFM4	mbs37825	CTCAAACTCTCCCTAATGCTGCC	Both miRNA and gene matched	0	0.161428	Strong-Target
hsa-miR-192-3p	miR-192-3p (miRNAs w/seed UGCCAAU)	-1.698	TargetScan Human	High (predicted)	High predicted	ENSG00000164695.4	CHMP4C	1.143	Mechanisms of Viral Exit from Host Cells		miRNA1052	CTGCCAATTCCATAGGTCACAG	hsa-miR-192-3p	CHMP4C	mbs14781	TCTCATGCCTATAATCCCAGCACTTTGGGAGGCTGAGGCAGTTGAGA	Both miRNA and gene matched	0	0.0893586	Mild-Target
hsa-miR-192-3p	miR-192-3p (miRNAs w/seed UGCCAAU)	-1.698	TargetScan Human	High (predicted)	High predicted	ENSG00000152137.5	HSPB8	1.527	Aldosterone Signaling in Epithelial Cells,NRF2-mediated Oxidative Stress Response,Protein Ubiquitination Pathway		miRNA1052	CTGCCAATTCCATAGGTCACAG	hsa-miR-192-3p	HSPB8	mbs17034	CGGATTCTCCGGGGCTGGTTCATCACCTCCGAATATTCCTGTGACAGGA	Both miRNA and gene matched	0	0.0894813	Mild-Target
hsa-let-7c-5p	let-7a-5p (and other miRNAs w/seed GAGGUAG)	-1.668	TargetScan Human	High (predicted)	High predicted	ENSG00000135912.9	TTLL4	1.059			miRNA3	TGAGGTAGTAGGTTGTATGGTT	hsa-let-7c-5p:hsa-let-7c:MIMAT0000064_MirBase_let-7c_microRNA	TTLL4	mbs16342	ATGAGAATGAAGAGGAGGAGGGAGACTCAGAGTGCTCCTCATTAAGTGCTGTC	Both miRNA and gene matched	0	0.102761	Mild-Target
hsa-let-7c-5p	let-7a-5p (and other miRNAs w/seed GAGGUAG)	-1.668	TargetScan Human	High (predicted)	High predicted	ENSG00000182752.9	PAPPA	1.106	Axonal Guidance Signaling		miRNA3	TGAGGTAGTAGGTTGTATGGTT	hsa-let-7c-5p:hsa-let-7c:MIMAT0000064_MirBase_let-7c_microRNA	PAPPA	mbs39804	TGTAAACAAGTGGAACAGTGTTA	Both miRNA and gene matched	0	0.0803157	Mild-Target
hsa-let-7c-5p	let-7a-5p (and other miRNAs w/seed GAGGUAG)	-1.668	TargetScan Human	High (predicted)	High predicted	ENSG00000152457.16	DCLRE1C	1.142	DNA Double-Strand Break Repair by Non-Homologous End Joining,Primary Immunodeficiency Signaling		miRNA3	TGAGGTAGTAGGTTGTATGGTT	hsa-let-7c-5p:hsa-let-7c:MIMAT0000064_MirBase_let-7c_microRNA	DCLRE1C	mbs10327	ACTTGAACCTGGGAGGTGGTGGTTGCAGTGAGCTGAGATTGTGTCATT	Both miRNA and gene matched	0	0.0419342	Weak-Target
hsa-let-7c-5p	let-7a-5p (and other miRNAs w/seed GAGGUAG)	-1.668	TargetScan Human	High (predicted)	High predicted	ENSG00000150967.16	ABCB9	1.323	LPS/IL-1 Mediated Inhibition of RXR Function,PXR/RXR Activation		miRNA3	TGAGGTAGTAGGTTGTATGGTT	hsa-let-7c-5p:hsa-let-7c:MIMAT0000064_MirBase_let-7c_microRNA	ABCB9	mbs37473	ACCGTTCCTGCATTGCCC	Both miRNA and gene matched	0	0.121367	Strong-Target
hsa-let-7c-5p	let-7a-5p (and other miRNAs w/seed GAGGUAG)	-1.668	TargetScan Human	High (predicted)	High predicted	ENSG00000090971.4	NAT14	1.366			miRNA3	TGAGGTAGTAGGTTGTATGGTT	hsa-let-7c-5p:hsa-let-7c:MIMAT0000064_MirBase_let-7c_microRNA	NAT14	mbs15141	CAACCCCTACCTCAGCTCCTGTCTGCACTGAGAAACCTCCCCG	Both miRNA and gene matched	0	0.0825355	Mild-Target
hsa-let-7c-5p	let-7a-5p (and other miRNAs w/seed GAGGUAG)	-1.668	TargetScan Human	High (predicted)	High predicted	ENSG00000133740.9	E2F5	1.367	Bladder Cancer Signaling,Breast Cancer Regulation by Stathmin1,Cell Cycle Regulation by BTG Family Proteins,Cell Cycle: G1/S Checkpoint Regulation,Chronic Myeloid Leukemia Signaling,Coronavirus Pathogenesis Pathway,Cyclins and Cell Cycle Regulation,Estrogen-mediated S-phase Entry,Glioblastoma Multiforme Signaling,Glioma Signaling,Molecular Mechanisms of Cancer,Non-Small Cell Lung Cancer Signaling…		miRNA3	TGAGGTAGTAGGTTGTATGGTT	hsa-let-7c-5p:hsa-let-7c:MIMAT0000064_MirBase_let-7c_microRNA	E2F5	mbs38897	CTACCTCT	Both miRNA and gene matched	0	0.120107	Strong-Target
hsa-let-7c-5p	let-7a-5p (and other miRNAs w/seed GAGGUAG)	-1.668	TargetScan Human	High (predicted)	High predicted	ENSG00000167065.12	DUSP18	1.399	Protein Kinase A Signaling		miRNA3	TGAGGTAGTAGGTTGTATGGTT	hsa-let-7c-5p:hsa-let-7c:MIMAT0000064_MirBase_let-7c_microRNA	DUSP18	mbs15795	ATGATTCCACTGTGAGCCATCCCACGAGCCCCTGCATTGGAGTCAGAGGTACAGATCTATTGTTG	Both miRNA and gene matched	0	0.0653374	Weak-Target
hsa-let-7c-5p	let-7a-5p (and other miRNAs w/seed GAGGUAG)	-1.668	TargetScan Human	High (predicted)	High predicted	ENSG00000162063.11	CCNF	1.448	Role of Oct4 in Mammalian Embryonic Stem Cell Pluripotency		miRNA3	TGAGGTAGTAGGTTGTATGGTT	hsa-let-7c-5p:hsa-let-7c:MIMAT0000064_MirBase_let-7c_microRNA	CCNF	mbs15353	AGGTTCACCTGCAAAACAAAAATCTTACTCCAGCCCCTCAATGCCATCCTGACACACTTTATGCAAAAAGAATTTTCC	Both miRNA and gene matched	0	0.0939895	Mild-Target
hsa-let-7c-5p	let-7a-5p (and other miRNAs w/seed GAGGUAG)	-1.668	TargetScan Human	High (predicted)	High predicted	ENSG00000118971.6	CCND2	1.494	Aryl Hydrocarbon Receptor Signaling,Breast Cancer Regulation by Stathmin1,Cell Cycle: G1/S Checkpoint Regulation,Chronic Myeloid Leukemia Signaling,Cyclins and Cell Cycle Regulation,Endocannabinoid Cancer Inhibition Pathway,Erythropoietin Signaling Pathway,GADD45 Signaling,Glioblastoma Multiforme Signaling,Glioma Signaling,Hereditary Breast Cancer Signaling,IL-8 Signaling,Molecular Mechanisms of …		miRNA3	TGAGGTAGTAGGTTGTATGGTT	hsa-let-7c-5p:hsa-let-7c:MIMAT0000064_MirBase_let-7c_microRNA	CCND2	mbs9197	ACTGCTTAAATTCCAAGTCCTGAAGTAGATGGTTGAGATATGAGTTCTTCGTACT	Both miRNA and gene matched	0	0.538162	Strong-Target
hsa-let-7c-5p	let-7a-5p (and other miRNAs w/seed GAGGUAG)	-1.668	TargetScan Human	High (predicted)	High predicted	ENSG00000174151.13	CYB561D1	1.566			miRNA3	TGAGGTAGTAGGTTGTATGGTT	hsa-let-7c-5p:hsa-let-7c:MIMAT0000064_MirBase_let-7c_microRNA	CYB561D1	mbs6711	CATCTGGTGTCCTGGCACAGCTGGGTGGGAGCCCTGACACTGCTGGC	Both miRNA and gene matched	0	0.0542881	Weak-Target
hsa-let-7c-5p	let-7a-5p (and other miRNAs w/seed GAGGUAG)	-1.668	TargetScan Human	High (predicted)	High predicted	ENSG00000140443.12	IGF1R	1.575	Cardiac Hypertrophy Signaling,Cardiac Hypertrophy Signaling (Enhanced),CREB Signaling in Neurons,EIF2 Signaling,Estrogen Receptor Signaling,Estrogen-Dependent Breast Cancer Signaling,Glioblastoma Multiforme Signaling,Glioma Signaling,Growth Hormone Signaling,Hepatic Fibrosis / Hepatic Stellate Cell Activation,Huntington's Disease Signaling,IGF-1 Signaling,IL-15 Production,NF-κB Signaling,PTEN Sig…		miRNA3	TGAGGTAGTAGGTTGTATGGTT	hsa-let-7c-5p:hsa-let-7c:MIMAT0000064_MirBase_let-7c_microRNA	IGF1R	mbs35332	TACGGGTA	Both miRNA and gene matched	0	0.766178	Strong-Target
hsa-let-7c-5p	let-7a-5p (and other miRNAs w/seed GAGGUAG)	-1.668	TargetScan Human	High (predicted)	High predicted	ENSG00000170537.11	TMC7	1.727			miRNA3	TGAGGTAGTAGGTTGTATGGTT	hsa-let-7c-5p:hsa-let-7c:MIMAT0000064_MirBase_let-7c_microRNA	TMC7	mbs6617	GTGAAGATGGTGCTGCCTGTTGCTTCTAAGCTGACCTAGTGATTCTGCTGAGCCTACAGAGTC	Both miRNA and gene matched	0	0.0950991	Mild-Target
hsa-let-7c-5p	let-7a-5p (and other miRNAs w/seed GAGGUAG)	-1.668	TargetScan Human	High (predicted)	High predicted	ENSG00000134323.10	MYCN	2.297	EIF2 Signaling,ERK/MAPK Signaling,Sirtuin Signaling Pathway		miRNA3	TGAGGTAGTAGGTTGTATGGTT	hsa-let-7c-5p:hsa-let-7c:MIMAT0000064_MirBase_let-7c_microRNA	MYCN	mbs34389	TGTACTAATTCTTACACTGCCT	Both miRNA and gene matched	0	0.251944	Strong-Target
hsa-let-7c-5p	let-7a-5p (and other miRNAs w/seed GAGGUAG)	-1.668	TargetScan Human	High (predicted)	High predicted	ENSG00000275004.2	ZNF280B	2.88			miRNA3	TGAGGTAGTAGGTTGTATGGTT	hsa-let-7c-5p:hsa-let-7c:MIMAT0000064_MirBase_let-7c_microRNA	ZNF280B	mbs16179	CCCCTGCCTACCTCCTTCCTCTCTTTTTCATTCTCTGTCATGCTTCTCCA	Both miRNA and gene matched	0	0.102256	Mild-Target
hsa-let-7c-5p	let-7a-5p (and other miRNAs w/seed GAGGUAG)	-1.668	TargetScan Human	High (predicted)	High predicted	ENSG00000164932.11	CTHRC1	3.067	PCP pathway		miRNA3	TGAGGTAGTAGGTTGTATGGTT	hsa-let-7c-5p:hsa-let-7c:MIMAT0000064_MirBase_let-7c_microRNA	CTHRC1	mbs37019	TTTAATTTTCATTTGCTACCTCT	Both miRNA and gene matched	0	0.099089	Mild-Target
hsa-miR-455-3p	miR-455-3p (miRNAs w/seed CAGUCCA)	-1.628	TargetScan Human	High (predicted)	High predicted	ENSG00000072274.11	TFRC	1.035	Clathrin-mediated Endocytosis Signaling,Ferroptosis Signaling Pathway,Hepatic Fibrosis Signaling Pathway,Iron homeostasis signaling pathway,Virus Entry via Endocytic Pathways		miRNA270	GCAGTCCATGGGCATATACAC	hsa-miR-455-3p:MIMAT0004784_MirBase_miR-455-3p_microRNA	TFRC	mbs1541	TCAAGCCAGTACGTGCTAACAGGCTCAATATTCCTGAATGAAATAT	Both miRNA and gene matched	0	0.156437	Strong-Target
hsa-miR-455-3p	miR-455-3p (miRNAs w/seed CAGUCCA)	-1.628	TargetScan Human	High (predicted)	High predicted	ENSG00000140367.10	UBE2Q2	1.119	Hypoxia Signaling in the Cardiovascular System,Protein Ubiquitination Pathway		miRNA270	GCAGTCCATGGGCATATACAC	hsa-miR-455-3p:MIMAT0004784_MirBase_miR-455-3p_microRNA	UBE2Q2	mbs12761	CAGTGTCTGGGTCAGTGCAAGCTTCAGATAGACTTATGAAAGAGCTCA	Both miRNA and gene matched	0	0.128494	Strong-Target
hsa-miR-455-3p	miR-455-3p (miRNAs w/seed CAGUCCA)	-1.628	TargetScan Human	High (predicted)	High predicted	ENSG00000198353.7	HOXC4	1.776			miRNA270	GCAGTCCATGGGCATATACAC	hsa-miR-455-3p:MIMAT0004784_MirBase_miR-455-3p_microRNA	HOXC4	mbs129	ACAACCGCTACCTGACCCGAAGGAGAAGGATCGAGATCGCCCA	Both miRNA and gene matched	0	0.0588029	Weak-Target
hsa-miR-455-3p	miR-455-3p (miRNAs w/seed CAGUCCA)	-1.628	TargetScan Human	High (predicted)	High predicted	ENSG00000171848.12	RRM2	2.323	Pyrimidine Deoxyribonucleotides De Novo Biosynthesis I		miRNA270	GCAGTCCATGGGCATATACAC	hsa-miR-455-3p:MIMAT0004784_MirBase_miR-455-3p_microRNA	RRM2	mbs7786	CAAGTCCAACAGAGAATTCTTTTACCTTGGATGCTGACTTCTAAATGA	Both miRNA and gene matched	0	0.477366	Strong-Target
hsa-miR-455-3p	miR-455-3p (miRNAs w/seed CAGUCCA)	-1.628	TargetScan Human	High (predicted)	High predicted	ENSG00000112742.8	TTK	2.502	Kinetochore Metaphase Signaling Pathway,Pyridoxal 5'-phosphate Salvage Pathway,Salvage Pathways of Pyrimidine Ribonucleotides		miRNA270	GCAGTCCATGGGCATATACAC	hsa-miR-455-3p:MIMAT0004784_MirBase_miR-455-3p_microRNA	TTK	mbs34157	TACTCTTGAATCCCTGTGGAAATCTAC	Both miRNA and gene matched	0	0.0690981	Mild-Target
hsa-miR-455-3p	miR-455-3p (miRNAs w/seed CAGUCCA)	-1.628	TargetScan Human	High (predicted)	High predicted	ENSG00000185499.15	MUC1	3.199	ILK Signaling		miRNA270	GCAGTCCATGGGCATATACAC	hsa-miR-455-3p:MIMAT0004784_MirBase_miR-455-3p_microRNA	MUC1	mbs34764	ATAGCGGGGATCCTGAACTGGAC	Both miRNA and gene matched	0	0.110942	Strong-Target
hsa-miR-455-3p	miR-455-3p (miRNAs w/seed CAGUCCA)	-1.628	TargetScan Human	High (predicted)	High predicted	ENSG00000069011.14	PITX1	7.189			miRNA270	GCAGTCCATGGGCATATACAC	hsa-miR-455-3p:MIMAT0004784_MirBase_miR-455-3p_microRNA	PITX1	mbs9593	CAGCATGGGCCCAGGCGCCGTGCCTGGCATGCCCAACTCGGGCC	Both miRNA and gene matched	0	0.086191	Mild-Target
hsa-miR-101-3p	miR-101-3p (and other miRNAs w/seed ACAGUAC)	-1.596	TargetScan Human	High (predicted)	High predicted	ENSG00000117906.12	RCN2	1.015			miRNA496	TACAGTACTGTGATAACTGAA	hsa-miR-101-3p:hsa-miR-101:mmu-miR-101a-3p	RCN2	mbs4382	TGTGACCGAGCTATAAATTTTTGTTTTTGTTCTAAGTAGATTTAA	Both miRNA and gene matched	0	0.0800815	Mild-Target
hsa-miR-101-3p	miR-101-3p (and other miRNAs w/seed ACAGUAC)	-1.596	TargetScan Human	High (predicted)	High predicted	ENSG00000176749.7	CDK5R1	1.086	Amyloid Processing,CDK5 Signaling,Huntington's Disease Signaling,Neuregulin Signaling,Rac Signaling,Reelin Signaling in Neurons		miRNA496	TACAGTACTGTGATAACTGAA	hsa-miR-101-3p:hsa-miR-101:mmu-miR-101a-3p	CDK5R1	mbs10502	CGGCCAAGAAGAAGAACTCCAAGAAGGTGCAGCCCAACAGCAGCTAC	Both miRNA and gene matched	0	0.0725946	Mild-Target
hsa-miR-101-3p	miR-101-3p (and other miRNAs w/seed ACAGUAC)	-1.596	TargetScan Human	High (predicted)	High predicted	ENSG00000087053.17	MTMR2	1.23	3-phosphoinositide Biosynthesis,3-phosphoinositide Degradation,D-myo-inositol (1,4,5,6)-Tetrakisphosphate Biosynthesis,D-myo-inositol (3,4,5,6)-tetrakisphosphate Biosynthesis,D-myo-inositol-5-phosphate Metabolism,Germ Cell-Sertoli Cell Junction Signaling,Sertoli Cell-Sertoli Cell Junction Signaling,Superpathway of Inositol Phosphate Compounds		miRNA496	TACAGTACTGTGATAACTGAA	hsa-miR-101-3p:hsa-miR-101:mmu-miR-101a-3p	MTMR2	mbs5634	AACGATTAAGTCTACCAAAGAACACACTGCATGTAAAAGATGTATTACAATCTCAAAGCCAGTAAAAGA	Both miRNA and gene matched	0	0.0855631	Mild-Target
hsa-miR-101-3p	miR-101-3p (and other miRNAs w/seed ACAGUAC)	-1.596	TargetScan Human	High (predicted)	High predicted	ENSG00000163235.14	TGFA	1.32	Autophagy,Breast Cancer Regulation by Stathmin1,CREB Signaling in Neurons,ErbB Signaling,Glioma Signaling,Hepatic Fibrosis / Hepatic Stellate Cell Activation,HER-2 Signaling in Breast Cancer,HIF1α Signaling,NAD Signaling Pathway,Neuregulin Signaling,NF-κB Signaling,Non-Small Cell Lung Cancer Signaling,Pancreatic Adenocarcinoma Signaling,Renal Cell Carcinoma Signaling,STAT3 Pathway		miRNA496	TACAGTACTGTGATAACTGAA	hsa-miR-101-3p:hsa-miR-101:mmu-miR-101a-3p	TGFA	mbs37761	CTCCAGGTT	Both miRNA and gene matched	0	0.132688	Strong-Target
hsa-miR-101-3p	miR-101-3p (and other miRNAs w/seed ACAGUAC)	-1.596	TargetScan Human	High (predicted)	High predicted	ENSG00000164930.10	FZD6	1.34	Adipogenesis pathway,Axonal Guidance Signaling,Basal Cell Carcinoma Signaling,Breast Cancer Regulation by Stathmin1,Cardiac Hypertrophy Signaling (Enhanced),Colorectal Cancer Metastasis Signaling,CREB Signaling in Neurons,Factors Promoting Cardiogenesis in Vertebrates,Glioblastoma Multiforme Signaling,Hepatic Fibrosis Signaling Pathway,Human Embryonic Stem Cell Pluripotency,Molecular Mechanisms o…		miRNA496	TACAGTACTGTGATAACTGAA	hsa-miR-101-3p:hsa-miR-101:mmu-miR-101a-3p	FZD6	mbs38591	ATACATATTTGAAAATAAGCTT	Both miRNA and gene matched	0	0.147106	Strong-Target
hsa-miR-101-3p	miR-101-3p (and other miRNAs w/seed ACAGUAC)	-1.596	TargetScan Human	High (predicted)	High predicted	ENSG00000117632.19	STMN1	1.437	Breast Cancer Regulation by Stathmin1,Signaling by Rho Family GTPases		miRNA496	TACAGTACTGTGATAACTGAA	hsa-miR-101-3p:hsa-miR-101:mmu-miR-101a-3p	STMN1	mbs35342	CTGGGTTAATGGCTAGTACTGTA	Both miRNA and gene matched	0	0.304363	Strong-Target
hsa-miR-101-3p	miR-101-3p (and other miRNAs w/seed ACAGUAC)	-1.596	TargetScan Human	High (predicted)	High predicted	ENSG00000196368.4	NUDT11	1.64	3-phosphoinositide Biosynthesis,3-phosphoinositide Degradation,D-myo-inositol (1,4,5,6)-Tetrakisphosphate Biosynthesis,D-myo-inositol (3,4,5,6)-tetrakisphosphate Biosynthesis,D-myo-inositol-5-phosphate Metabolism,Superpathway of Inositol Phosphate Compounds		miRNA496	TACAGTACTGTGATAACTGAA	hsa-miR-101-3p:hsa-miR-101:mmu-miR-101a-3p	NUDT11	mbs4999	AAGATTGGCCATAAATTGGTAATTGCTGAAGCTGTGTGATGGATGTTTGAGAGTTCATTATACTATTCTCTATACTTTTG	Both miRNA and gene matched	0	0.0902134	Mild-Target
hsa-miR-101-3p	miR-101-3p (and other miRNAs w/seed ACAGUAC)	-1.596	TargetScan Human	High (predicted)	High predicted	ENSG00000168743.11	NPNT	1.938			miRNA496	TACAGTACTGTGATAACTGAA	hsa-miR-101-3p:hsa-miR-101:mmu-miR-101a-3p	NPNT	mbs14118	GACGGGAGGTGGCCCAGGCAAATAGTGTCATCGATTGGCCTATGTCGTTATGGTGGG	Both miRNA and gene matched	0	0.186799	Strong-Target
hsa-miR-101-3p	miR-101-3p (and other miRNAs w/seed ACAGUAC)	-1.596	TargetScan Human	High (predicted)	High predicted	ENSG00000151690.13	MFSD6	2.049			miRNA496	TACAGTACTGTGATAACTGAA	hsa-miR-101-3p:hsa-miR-101:mmu-miR-101a-3p	MFSD6	mbs15182	GTGCACAGAGGAGAGTGAAGAGCAGCAGGCTCAGCTGGCCGCGGGAGGA	Both miRNA and gene matched	0	0.367273	Strong-Target
hsa-miR-101-3p	miR-101-3p (and other miRNAs w/seed ACAGUAC)	-1.596	TargetScan Human	High (predicted)	High predicted	ENSG00000130675.13	MNX1	6.771			miRNA496	TACAGTACTGTGATAACTGAA	hsa-miR-101-3p:hsa-miR-101:mmu-miR-101a-3p	MNX1	mbs39759	GAGAAAGGAAAAAACAGTGTTA	Both miRNA and gene matched	0	0.0999259	Mild-Target
hsa-miR-194-5p	miR-194-5p (miRNAs w/seed GUAACAG)	-1.54	TargetScan Human	High (predicted)	High predicted	ENSG00000164930.10	FZD6	1.34	Adipogenesis pathway,Axonal Guidance Signaling,Basal Cell Carcinoma Signaling,Breast Cancer Regulation by Stathmin1,Cardiac Hypertrophy Signaling (Enhanced),Colorectal Cancer Metastasis Signaling,CREB Signaling in Neurons,Factors Promoting Cardiogenesis in Vertebrates,Glioblastoma Multiforme Signaling,Hepatic Fibrosis Signaling Pathway,Human Embryonic Stem Cell Pluripotency,Molecular Mechanisms o…		miRNA97	TGTAACAGCAACTCCATGTGGA	hsa-miR-194-5p:hsa-miR-194:MIMAT0000460_MirBase_miR-194_microRNA	FZD6	mbs39363	CTTGTTCACCCGGTTTCAGGAG	Both miRNA and gene matched	0	0.127274	Strong-Target
hsa-miR-505-3p	miR-505-3p (miRNAs w/seed GUCAACA)	-1.52	TargetScan Human	High (predicted)	High predicted	ENSG00000071051.12	NCK2	1.666	Actin Nucleation by ARP-WASP Complex,Axonal Guidance Signaling,Ephrin B Signaling,Ephrin Receptor Signaling,ErbB Signaling,Fcγ Receptor-mediated Phagocytosis in Macrophages and Monocytes,ILK Signaling,Integrin Signaling,Netrin Signaling,PAK Signaling,Paxillin Signaling		miRNA150	CGTCAACACTTGCTGGTTTCCT	hsa-miR-505-3p:hsa-miR-505:MIMAT0002876_MirBase_miR-505_microRNA	NCK2	mbs16707	TTGGGGAAGGGAGCTACCAACACTTTATACACACACACACGTGCACACACA	Both miRNA and gene matched	0	0.0908961	Mild-Target
hsa-miR-505-3p	miR-505-3p (miRNAs w/seed GUCAACA)	-1.52	TargetScan Human	High (predicted)	High predicted	ENSG00000134323.10	MYCN	2.297	EIF2 Signaling,ERK/MAPK Signaling,Sirtuin Signaling Pathway		miRNA150	CGTCAACACTTGCTGGTTTCCT	hsa-miR-505-3p:hsa-miR-505:MIMAT0002876_MirBase_miR-505_microRNA	MYCN	mbs34389	TGTACTAATTCTTACACTGCCT	Both miRNA and gene matched	0	0.176294	Strong-Target
hsa-miR-193b-5p	miR-193b-5p (miRNAs w/seed GGGGUUU)	-1.428	TargetScan Human	High (predicted)	High predicted	ENSG00000175130.6	MARCKSL1	1.185			miRNA264	CGGGGTTTTGAGGGCGAGATGA	hsa-miR-193b-5p:MIMAT0004767_MirBase_miR-193b*_microRNA	MARCKSL1	mbs14774	CTATTGCCTCCTCCCAGCCACGTTCCCTTTCCTCCTCTCCCTC	Both miRNA and gene matched	0	0.107413	Mild-Target
hsa-miR-193b-5p	miR-193b-5p (miRNAs w/seed GGGGUUU)	-1.428	TargetScan Human	High (predicted)	High predicted	ENSG00000102317.16	RBM3	1.2			miRNA264	CGGGGTTTTGAGGGCGAGATGA	hsa-miR-193b-5p:MIMAT0004767_MirBase_miR-193b*_microRNA	RBM3	mbs5077	AGGGCTATGGGAGTGGCAGGTATTATGACAGTCGACCTGGAGGGT	Both miRNA and gene matched	0	0.0749648	Mild-Target
hsa-miR-193b-5p	miR-193b-5p (miRNAs w/seed GGGGUUU)	-1.428	TargetScan Human	High (predicted)	High predicted	ENSG00000134775.14	FHOD3	1.269			miRNA264	CGGGGTTTTGAGGGCGAGATGA	hsa-miR-193b-5p:MIMAT0004767_MirBase_miR-193b*_microRNA	FHOD3	mbs17666	ACTTGAACAAGAAAGGGACTGACCTGGACTTAGTGGAGCAACTCAACATTTATGAGGTGGCGCT	Both miRNA and gene matched	0	0.0776227	Mild-Target
hsa-miR-193b-5p	miR-193b-5p (miRNAs w/seed GGGGUUU)	-1.428	TargetScan Human	High (predicted)	High predicted	ENSG00000054598.6	FOXC1	1.363	Transcriptional Regulatory Network in Embryonic Stem Cells		miRNA264	CGGGGTTTTGAGGGCGAGATGA	hsa-miR-193b-5p:MIMAT0004767_MirBase_miR-193b*_microRNA	FOXC1	mbs16932	AAATTCATTATCTTAGGGTGATCTGCCCTGCCAATCAGACTTTGGGGAGATGGCGATTTGAT	Both miRNA and gene matched	0	0.178988	Strong-Target
hsa-miR-193b-5p	miR-193b-5p (miRNAs w/seed GGGGUUU)	-1.428	TargetScan Human	High (predicted)	High predicted	ENSG00000169908.9	TM4SF1	1.612			miRNA264	CGGGGTTTTGAGGGCGAGATGA	hsa-miR-193b-5p:MIMAT0004767_MirBase_miR-193b*_microRNA	TM4SF1	mbs36857	ATCTTCACAGGATGTCAGTGTTT	Both miRNA and gene matched	0	0.113567	Strong-Target
hsa-miR-193b-5p	miR-193b-5p (miRNAs w/seed GGGGUUU)	-1.428	TargetScan Human	High (predicted)	High predicted	ENSG00000204616.9	TRIM31	2.006			miRNA264	CGGGGTTTTGAGGGCGAGATGA	hsa-miR-193b-5p:MIMAT0004767_MirBase_miR-193b*_microRNA	TRIM31	mbs38715	ATTGCACCATTTAAGATGCTGCTT	Both miRNA and gene matched	0	0.109235	Mild-Target
hsa-miR-193b-5p	miR-193b-5p (miRNAs w/seed GGGGUUU)	-1.428	TargetScan Human	High (predicted)	High predicted	ENSG00000138131.3	LOXL4	2.199			miRNA264	CGGGGTTTTGAGGGCGAGATGA	hsa-miR-193b-5p:MIMAT0004767_MirBase_miR-193b*_microRNA	LOXL4	mbs37422	CCCCTCTAAGTGGTGCTTTGCAAAT	Both miRNA and gene matched	0	0.0966814	Mild-Target
hsa-miR-193b-5p	miR-193b-5p (miRNAs w/seed GGGGUUU)	-1.428	TargetScan Human	High (predicted)	High predicted	ENSG00000175063.15	UBE2C	3.137	Hypoxia Signaling in the Cardiovascular System,Protein Ubiquitination Pathway		miRNA264	CGGGGTTTTGAGGGCGAGATGA	hsa-miR-193b-5p:MIMAT0004767_MirBase_miR-193b*_microRNA	UBE2C	mbs2305	AGTACCTGCAAGAAACCTACTCAAAGCAGGTCACCAGCCAGGA	Both miRNA and gene matched	0	0.106741	Mild-Target
hsa-miR-511-5p	miR-511-5p (miRNAs w/seed UGUCUUU)	-1.394	TargetScan Human	High (predicted)	High predicted	ENSG00000158234.11	FAIM	1.009			miRNA575	GTGTCTTTTGCTCTGCAGTCA	hsa-miR-511-5p:hsa-miR-511	FAIM	mbs35648	TGGCAAATAAGATATGGACCAAA	Both miRNA and gene matched	0	0.107169	Mild-Target
hsa-miR-424-5p	miR-16-5p (and other miRNAs w/seed AGCAGCA)	-1.325	TargetScan Human	High (predicted)	High predicted	ENSG00000119403.12	PHF19	1.004	Senescence Pathway		miRNA131	CAGCAGCAATTCATGTTTTGAA	hsa-miR-424-5p:hsa-miR-424:MIMAT0001341_MirBase_miR-424_microRNA	PHF19	mbs12679	AAGGGGGCCCTGGCGAAGGTCAAGAACAACTTCAAAGACTTGATG	Both miRNA and gene matched	0	0.0636758	Weak-Target
hsa-miR-424-5p	miR-16-5p (and other miRNAs w/seed AGCAGCA)	-1.325	TargetScan Human	High (predicted)	High predicted	ENSG00000072274.11	TFRC	1.035	Clathrin-mediated Endocytosis Signaling,Ferroptosis Signaling Pathway,Hepatic Fibrosis Signaling Pathway,Iron homeostasis signaling pathway,Virus Entry via Endocytic Pathways		miRNA131	CAGCAGCAATTCATGTTTTGAA	hsa-miR-424-5p:hsa-miR-424:MIMAT0001341_MirBase_miR-424_microRNA	TFRC	mbs14259	TGAAACTTGCCCAGATGTTCTCAGATATGGTCTTAAAAGATGGGTTTCAGC	Both miRNA and gene matched	0	1	Strong-Target
hsa-miR-424-5p	miR-16-5p (and other miRNAs w/seed AGCAGCA)	-1.325	TargetScan Human	High (predicted)	High predicted	ENSG00000122359.16	ANXA11	1.06			miRNA131	CAGCAGCAATTCATGTTTTGAA	hsa-miR-424-5p:hsa-miR-424:MIMAT0001341_MirBase_miR-424_microRNA	ANXA11	mbs17558	CGCTTCCCGCAGCAATGAGCACATCCGAGAATTAAACAGAGCCTACAAAGCAGAATTC	Both miRNA and gene matched	0	0.430621	Strong-Target
hsa-miR-424-5p	miR-16-5p (and other miRNAs w/seed AGCAGCA)	-1.325	TargetScan Human	High (predicted)	High predicted	ENSG00000105204.12	DYRK1B	1.075	Sonic Hedgehog Signaling		miRNA131	CAGCAGCAATTCATGTTTTGAA	hsa-miR-424-5p:hsa-miR-424:MIMAT0001341_MirBase_miR-424_microRNA	DYRK1B	mbs7645	TGGAGATGCACACCGGAGAGCCCCTCTTCAGTGGCTCCAATGAGGTCGACCA	Both miRNA and gene matched	0	0.257003	Strong-Target
hsa-miR-424-5p	miR-16-5p (and other miRNAs w/seed AGCAGCA)	-1.325	TargetScan Human	High (predicted)	High predicted	ENSG00000147526.18	TACC1	1.079			miRNA131	CAGCAGCAATTCATGTTTTGAA	hsa-miR-424-5p:hsa-miR-424:MIMAT0001341_MirBase_miR-424_microRNA	TACC1	mbs9379	CACGGGTGCCATGAAGTGTGTGAGGAGCCCCTCATCTGGAGGGATG	Both miRNA and gene matched	0	0.426838	Strong-Target
hsa-miR-424-5p	miR-16-5p (and other miRNAs w/seed AGCAGCA)	-1.325	TargetScan Human	High (predicted)	High predicted	ENSG00000176749.7	CDK5R1	1.086	Amyloid Processing,CDK5 Signaling,Huntington's Disease Signaling,Neuregulin Signaling,Rac Signaling,Reelin Signaling in Neurons		miRNA131	CAGCAGCAATTCATGTTTTGAA	hsa-miR-424-5p:hsa-miR-424:MIMAT0001341_MirBase_miR-424_microRNA	CDK5R1	mbs10502	CGGCCAAGAAGAAGAACTCCAAGAAGGTGCAGCCCAACAGCAGCTAC	Both miRNA and gene matched	0	0.0852236	Mild-Target
hsa-miR-424-5p	miR-16-5p (and other miRNAs w/seed AGCAGCA)	-1.325	TargetScan Human	High (predicted)	High predicted	ENSG00000182752.9	PAPPA	1.106	Axonal Guidance Signaling		miRNA131	CAGCAGCAATTCATGTTTTGAA	hsa-miR-424-5p:hsa-miR-424:MIMAT0001341_MirBase_miR-424_microRNA	PAPPA	mbs39804	TGTAAACAAGTGGAACAGTGTTA	Both miRNA and gene matched	0	0.0882963	Mild-Target
hsa-miR-424-5p	miR-16-5p (and other miRNAs w/seed AGCAGCA)	-1.325	TargetScan Human	High (predicted)	High predicted	ENSG00000170779.10	CDCA4	1.17			miRNA131	CAGCAGCAATTCATGTTTTGAA	hsa-miR-424-5p:hsa-miR-424:MIMAT0001341_MirBase_miR-424_microRNA	CDCA4	mbs17836	ATCTGGTGGTGCTTTCTAAGGTGGGGAAAGGAATTGCACTTGGCTGCATTAAATGGACGCTGGGTT	Both miRNA and gene matched	0	0.096086	Mild-Target
hsa-miR-424-5p	miR-16-5p (and other miRNAs w/seed AGCAGCA)	-1.325	TargetScan Human	High (predicted)	High predicted	ENSG00000008283.14	CYB561	1.372			miRNA131	CAGCAGCAATTCATGTTTTGAA	hsa-miR-424-5p:hsa-miR-424:MIMAT0001341_MirBase_miR-424_microRNA	CYB561	mbs12534	ATTTCTGGGAGCAGGTGGTTGTAGTCCAGGCCCCTCCCCAGCAGG	Both miRNA and gene matched	0	0.0945527	Mild-Target
hsa-miR-424-5p	miR-16-5p (and other miRNAs w/seed AGCAGCA)	-1.325	TargetScan Human	High (predicted)	High predicted	ENSG00000118971.6	CCND2	1.494	Aryl Hydrocarbon Receptor Signaling,Breast Cancer Regulation by Stathmin1,Cell Cycle: G1/S Checkpoint Regulation,Chronic Myeloid Leukemia Signaling,Cyclins and Cell Cycle Regulation,Endocannabinoid Cancer Inhibition Pathway,Erythropoietin Signaling Pathway,GADD45 Signaling,Glioblastoma Multiforme Signaling,Glioma Signaling,Hereditary Breast Cancer Signaling,IL-8 Signaling,Molecular Mechanisms of …		miRNA131	CAGCAGCAATTCATGTTTTGAA	hsa-miR-424-5p:hsa-miR-424:MIMAT0001341_MirBase_miR-424_microRNA	CCND2	mbs13208	TGGAGACCAAGGGTGGGATCCAGAATGGAGTCTTTTCTGTTATTGTATTTAAAAGG	Both miRNA and gene matched	0	0.771189	Strong-Target
hsa-miR-424-5p	miR-16-5p (and other miRNAs w/seed AGCAGCA)	-1.325	TargetScan Human	High (predicted)	High predicted	ENSG00000134245.16	WNT2B	1.527	Axonal Guidance Signaling,Basal Cell Carcinoma Signaling,Cardiac Hypertrophy Signaling (Enhanced),Colorectal Cancer Metastasis Signaling,Factors Promoting Cardiogenesis in Vertebrates,Glioblastoma Multiforme Signaling,Hepatic Fibrosis Signaling Pathway,HOTAIR Regulatory Pathway,Human Embryonic Stem Cell Pluripotency,Molecular Mechanisms of Cancer,Ovarian Cancer Signaling,PCP pathway,Regulation Of…		miRNA131	CAGCAGCAATTCATGTTTTGAA	hsa-miR-424-5p:hsa-miR-424:MIMAT0001341_MirBase_miR-424_microRNA	WNT2B	mbs37558	GCGGGAGCCCCGAGGGGCGGA	Both miRNA and gene matched	0	0.0991243	Mild-Target
hsa-miR-424-5p	miR-16-5p (and other miRNAs w/seed AGCAGCA)	-1.325	TargetScan Human	High (predicted)	High predicted	ENSG00000174151.13	CYB561D1	1.566			miRNA131	CAGCAGCAATTCATGTTTTGAA	hsa-miR-424-5p:hsa-miR-424:MIMAT0001341_MirBase_miR-424_microRNA	CYB561D1	mbs4661	GGTGGTCTCCTGCTTAGCCTGGTCTGACTGCAGTGTAGGGAATAG	Both miRNA and gene matched	0	0.0965799	Mild-Target
hsa-miR-424-5p	miR-16-5p (and other miRNAs w/seed AGCAGCA)	-1.325	TargetScan Human	High (predicted)	High predicted	ENSG00000171388.11	APLN	1.733	Apelin Adipocyte Signaling Pathway,Apelin Cardiac Fibroblast Signaling Pathway,Apelin Cardiomyocyte Signaling Pathway,Apelin Endothelial Signaling Pathway,Apelin Liver Signaling Pathway,Apelin Muscle Signaling Pathway,Apelin Pancreas Signaling Pathway		miRNA131	CAGCAGCAATTCATGTTTTGAA	hsa-miR-424-5p:hsa-miR-424:MIMAT0001341_MirBase_miR-424_microRNA	APLN	mbs37667	GCCCCTCCCTGGACTGACTTT	Both miRNA and gene matched	0	0.883349	Strong-Target
hsa-miR-424-5p	miR-16-5p (and other miRNAs w/seed AGCAGCA)	-1.325	TargetScan Human	High (predicted)	High predicted	ENSG00000169213.6	RAB3B	2.04	TR/RXR Activation		miRNA131	CAGCAGCAATTCATGTTTTGAA	hsa-miR-424-5p:hsa-miR-424:MIMAT0001341_MirBase_miR-424_microRNA	RAB3B	mbs36964	GCCAAAAGTGCAATACAGTATTG	Both miRNA and gene matched	0	0.0764897	Mild-Target
hsa-miR-424-5p	miR-16-5p (and other miRNAs w/seed AGCAGCA)	-1.325	TargetScan Human	High (predicted)	High predicted	ENSG00000165891.14	E2F7	2.782	Breast Cancer Regulation by Stathmin1,Cell Cycle Regulation by BTG Family Proteins,Cell Cycle: G1/S Checkpoint Regulation,Chronic Myeloid Leukemia Signaling,Coronavirus Pathogenesis Pathway,Cyclins and Cell Cycle Regulation,Estrogen-mediated S-phase Entry,Glioblastoma Multiforme Signaling,Glioma Signaling,Molecular Mechanisms of Cancer,Pancreatic Adenocarcinoma Signaling,Role of BRCA1 in DNA Dama…		miRNA131	CAGCAGCAATTCATGTTTTGAA	hsa-miR-424-5p:hsa-miR-424:MIMAT0001341_MirBase_miR-424_microRNA	E2F7	mbs547	ATTCCACAGACCTTGCCTCTCCCAAGACTATGGGTAACAGGGCATCTATACCCCTCAAAG	Both miRNA and gene matched	0	0.117262	Strong-Target
hsa-miR-217	miR-217-5p (and other miRNAs w/seed ACUGCAU)	-1.305	TargetScan Human	High (predicted)	High predicted	ENSG00000176014.11	TUBB6	1.415	14-3-3-mediated Signaling,Axonal Guidance Signaling,Breast Cancer Regulation by Stathmin1,Coronavirus Replication Pathway,Epithelial Adherens Junction Signaling,Gap Junction Signaling,Germ Cell-Sertoli Cell Junction Signaling,Phagosome Maturation,Remodeling of Epithelial Adherens Junctions,Sertoli Cell-Sertoli Cell Junction Signaling		miRNA520	TACTGCATCAGGAACTGATTGGA	hsa-miR-217	TUBB6	mbs12600	AACTTCATCTTTGGCCAGACGGGTGCAGGGAACAACTGGGCGAAAGGGCACTACACGG	Both miRNA and gene matched	0	0.124993	Strong-Target
hsa-miR-217	miR-217-5p (and other miRNAs w/seed ACUGCAU)	-1.305	TargetScan Human	High (predicted)	High predicted	ENSG00000106462.9	EZH2	1.657	Adipogenesis pathway,Hepatic Fibrosis Signaling Pathway,HOTAIR Regulatory Pathway,Senescence Pathway		miRNA520	TACTGCATCAGGAACTGATTGGA	hsa-miR-217	EZH2	mbs38573	GTACTGTAAGAATAATTTATAG	Both miRNA and gene matched	0	0.317657	Strong-Target
hsa-miR-217	miR-217-5p (and other miRNAs w/seed ACUGCAU)	-1.305	TargetScan Human	High (predicted)	High predicted	ENSG00000102554.12	KLF5	1.832	Adipogenesis pathway		miRNA520	TACTGCATCAGGAACTGATTGGA	hsa-miR-217	KLF5	mbs33955	CCATCATTTAATGTGACAGTGTT	Both miRNA and gene matched	0	0.114085	Strong-Target
hsa-miR-30e-3p	miR-30a-3p (and other miRNAs w/seed UUUCAGU)	-1.204	TargetScan Human	High (predicted)	High predicted	ENSG00000182952.4	HMGN4	1.149			miRNA107	CTTTCAGTCGGATGTTTACAGC	hsa-miR-30e-3p:MIMAT0000693_MirBase_miR-30e*_microRNA	HMGN4	mbs12266	AGAGGAGATCAGCTCGGTTGTCTGCTAAACCAGCTCCTCCAAAACCA	Both miRNA and gene matched	0	0.10164	Mild-Target
hsa-miR-30e-3p	miR-30a-3p (and other miRNAs w/seed UUUCAGU)	-1.204	TargetScan Human	High (predicted)	High predicted	ENSG00000166923.9	GREM1	1.398	BMP signaling pathway,Osteoarthritis Pathway		miRNA107	CTTTCAGTCGGATGTTTACAGC	hsa-miR-30e-3p:MIMAT0000693_MirBase_miR-30e*_microRNA	GREM1	mbs38918	CTAGGTCCTTCGGTTACTGTGAT	Both miRNA and gene matched	0	0.0886093	Mild-Target
hsa-miR-30e-3p	miR-30a-3p (and other miRNAs w/seed UUUCAGU)	-1.204	TargetScan Human	High (predicted)	High predicted	ENSG00000135052.15	GOLM1	1.503			miRNA107	CTTTCAGTCGGATGTTTACAGC	hsa-miR-30e-3p:MIMAT0000693_MirBase_miR-30e*_microRNA	GOLM1	mbs11432	GAGGGACTGAATACTGAAAACTGTGAAATGTACTAAATAAAATGTAC	Both miRNA and gene matched	0	0.154673	Strong-Target
hsa-miR-30e-3p	miR-30a-3p (and other miRNAs w/seed UUUCAGU)	-1.204	TargetScan Human	High (predicted)	High predicted	ENSG00000176597.10	B3GNT5	1.561			miRNA107	CTTTCAGTCGGATGTTTACAGC	hsa-miR-30e-3p:MIMAT0000693_MirBase_miR-30e*_microRNA	B3GNT5	mbs5006	ATACTTGAGGTGTAGAGATGTTATTAAGAAGTTTTGATGTTAGAATA	Both miRNA and gene matched	0	0.051611	Weak-Target
hsa-miR-30e-3p	miR-30a-3p (and other miRNAs w/seed UUUCAGU)	-1.204	TargetScan Human	High (predicted)	High predicted	ENSG00000105855.8	ITGB8	2.021	Actin Cytoskeleton Signaling,Actin Nucleation by ARP-WASP Complex,Axonal Guidance Signaling,Cardiac Hypertrophy Signaling (Enhanced),Caveolar-mediated Endocytosis Signaling,Cdc42 Signaling,Clathrin-mediated Endocytosis Signaling,Ephrin Receptor Signaling,ERK/MAPK Signaling,FAK Signaling,Hepatic Fibrosis Signaling Pathway,HER-2 Signaling in Breast Cancer,HGF Signaling,ILK Signaling,Integrin Signal…		miRNA107	CTTTCAGTCGGATGTTTACAGC	hsa-miR-30e-3p:MIMAT0000693_MirBase_miR-30e*_microRNA	ITGB8	mbs34184	AGACTAGTGTCGTTGTAGCACTTT	Both miRNA and gene matched	1	0.488153	Strong-Target
hsa-miR-33b-5p	miR-33-5p (and other miRNAs w/seed UGCAUUG)	-1.101	TargetScan Human	High (predicted)	High predicted	ENSG00000072274.11	TFRC	1.035	Clathrin-mediated Endocytosis Signaling,Ferroptosis Signaling Pathway,Hepatic Fibrosis Signaling Pathway,Iron homeostasis signaling pathway,Virus Entry via Endocytic Pathways		miRNA175	GTGCATTGCTGTTGCATTGC	hsa-miR-33b-5p:hsa-miR-33b:MIMAT0003301_MirBase_miR-33b_microRNA	TFRC	mbs1541	TCAAGCCAGTACGTGCTAACAGGCTCAATATTCCTGAATGAAATAT	Both miRNA and gene matched	0	0.126028	Strong-Target
hsa-miR-33b-5p	miR-33-5p (and other miRNAs w/seed UGCAUUG)	-1.101	TargetScan Human	High (predicted)	High predicted	ENSG00000151572.15	ANO4	3.784			miRNA175	GTGCATTGCTGTTGCATTGC	hsa-miR-33b-5p:hsa-miR-33b:MIMAT0003301_MirBase_miR-33b_microRNA	ANO4	mbs17963	GAAGGCATTGGAATTCTCTCTGTTATCACAAATGCATTTGTCA	Both miRNA and gene matched	0	0.0757844	Mild-Target
hsa-miR-125b-5p	miR-125b-5p (and other miRNAs w/seed CCCUGAG)	-1.033	TargetScan Human	High (predicted)	High predicted	ENSG00000196659.9	TTC30B	1.029			miRNA77	TCCCTGAGACCCTAACTTGTGA	hsa-miR-125b-5p:hsa-miR-125b:MIMAT0000423_MirBase_miR-125b_microRNA	TTC30B	mbs7326	TCAGGGATTGTGTGAGAGTAGTCTCACAATTTACACTCATTAAT	Both miRNA and gene matched	0	0.0774024	Mild-Target
hsa-miR-125b-5p	miR-125b-5p (and other miRNAs w/seed CCCUGAG)	-1.033	TargetScan Human	High (predicted)	High predicted	ENSG00000182173.11	TSEN54	1.071	tRNA Splicing		miRNA77	TCCCTGAGACCCTAACTTGTGA	hsa-miR-125b-5p:hsa-miR-125b:MIMAT0000423_MirBase_miR-125b_microRNA	TSEN54	mbs10920	AGGCGGCGGCGGGATGGAGCCCGAGCCCGAGCCCGCGGCCGTGGAGGT	Both miRNA and gene matched	0	0.0834317	Mild-Target
hsa-miR-125b-5p	miR-125b-5p (and other miRNAs w/seed CCCUGAG)	-1.033	TargetScan Human	High (predicted)	High predicted	ENSG00000128567.15	PODXL	1.149	Agranulocyte Adhesion and Diapedesis		miRNA77	TCCCTGAGACCCTAACTTGTGA	hsa-miR-125b-5p:hsa-miR-125b:MIMAT0000423_MirBase_miR-125b_microRNA	PODXL	mbs39136	TGGAATCCCTTCATTCTGCAGTG	Both miRNA and gene matched	0	0.0873644	Mild-Target
hsa-miR-125b-5p	miR-125b-5p (and other miRNAs w/seed CCCUGAG)	-1.033	TargetScan Human	High (predicted)	High predicted	ENSG00000196670.12	ZFP62	1.155			miRNA77	TCCCTGAGACCCTAACTTGTGA	hsa-miR-125b-5p:hsa-miR-125b:MIMAT0000423_MirBase_miR-125b_microRNA	ZFP62	mbs1147	TTAATGGAACCTCCTACCCTAGTCTACAGCAGAAAACCAATGCTGTTAAGAAATTACATAAATGTGATGA	Both miRNA and gene matched	0	0.0681497	Mild-Target
hsa-miR-125b-5p	miR-125b-5p (and other miRNAs w/seed CCCUGAG)	-1.033	TargetScan Human	High (predicted)	High predicted	ENSG00000174996.10	KLC2	1.521			miRNA77	TCCCTGAGACCCTAACTTGTGA	hsa-miR-125b-5p:hsa-miR-125b:MIMAT0000423_MirBase_miR-125b_microRNA	KLC2	mbs9768	CTAGTGGTACCGCCCAGGCCTTAATCACCCCCATTCCGTGCGGTGGT	Both miRNA and gene matched	0	0.155808	Strong-Target
hsa-miR-125b-5p	miR-125b-5p (and other miRNAs w/seed CCCUGAG)	-1.033	TargetScan Human	High (predicted)	High predicted	ENSG00000182963.8	GJC1	1.767	Gap Junction Signaling		miRNA77	TCCCTGAGACCCTAACTTGTGA	hsa-miR-125b-5p:hsa-miR-125b:MIMAT0000423_MirBase_miR-125b_microRNA	GJC1	mbs15699	AAAAGGAGGGAACTTGAGGATCCGGGTGCTTATAATTATCCTTTCACTTGGAATAC	Both miRNA and gene matched	0	0.370253	Strong-Target
hsa-miR-125b-5p	miR-125b-5p (and other miRNAs w/seed CCCUGAG)	-1.033	TargetScan Human	High (predicted)	High predicted	ENSG00000204950.3	LRRC10B	2.354			miRNA77	TCCCTGAGACCCTAACTTGTGA	hsa-miR-125b-5p:hsa-miR-125b:MIMAT0000423_MirBase_miR-125b_microRNA	LRRC10B	mbs9796	CGCCTGGGCGGCTTCCCCGACCTGCACCCGCTGCGCGCGCTGC	Both miRNA and gene matched	0	0.0708335	Mild-Target
hsa-miR-22-3p	miR-22-3p (miRNAs w/seed AGCUGCC)	-1.03	TargetScan Human	High (predicted)	High predicted	ENSG00000164924.16	YWHAZ	1.037	14-3-3-mediated Signaling,Cell Cycle: G2/M DNA Damage Checkpoint Regulation,ERK/MAPK Signaling,ERK5 Signaling,HIPPO signaling,IGF-1 Signaling,Inhibition of ARE-Mediated mRNA Degradation Pathway,MSP-RON Signaling In Cancer Cells Pathway,p70S6K Signaling,PI3K/AKT Signaling,Protein Kinase A Signaling		miRNA16	AAGCTGCCAGTTGAAGAACTGT	hsa-miR-22-3p:mmu-miR-22-3p:hsa-miR-22:rno-miR-22-3p:MIMAT0000077_MirBase_miR-22_microRNA	YWHAZ	mbs11405	ATTTCCCATGTGGTTTTTATGTTTAATATTAGGGGAGTAGAGCCAGTT	Both miRNA and gene matched	0	0.141491	Strong-Target
hsa-miR-22-3p	miR-22-3p (miRNAs w/seed AGCUGCC)	-1.03	TargetScan Human	High (predicted)	High predicted	ENSG00000087053.17	MTMR2	1.23	3-phosphoinositide Biosynthesis,3-phosphoinositide Degradation,D-myo-inositol (1,4,5,6)-Tetrakisphosphate Biosynthesis,D-myo-inositol (3,4,5,6)-tetrakisphosphate Biosynthesis,D-myo-inositol-5-phosphate Metabolism,Germ Cell-Sertoli Cell Junction Signaling,Sertoli Cell-Sertoli Cell Junction Signaling,Superpathway of Inositol Phosphate Compounds		miRNA16	AAGCTGCCAGTTGAAGAACTGT	hsa-miR-22-3p:mmu-miR-22-3p:hsa-miR-22:rno-miR-22-3p:MIMAT0000077_MirBase_miR-22_microRNA	MTMR2	mbs5634	AACGATTAAGTCTACCAAAGAACACACTGCATGTAAAAGATGTATTACAATCTCAAAGCCAGTAAAAGA	Both miRNA and gene matched	0	0.0644734	Weak-Target
hsa-miR-22-3p	miR-22-3p (miRNAs w/seed AGCUGCC)	-1.03	TargetScan Human	High (predicted)	High predicted	ENSG00000099364.15	FBXL19	1.397			miRNA16	AAGCTGCCAGTTGAAGAACTGT	hsa-miR-22-3p:mmu-miR-22-3p:hsa-miR-22:rno-miR-22-3p:MIMAT0000077_MirBase_miR-22_microRNA	FBXL19	mbs13189	AAAACCGGAGGAGCAATTGGGGATCCAGGTGTCAGAGGTAGGGGAACCAGGGGCAAGCTGGGGC	Both miRNA and gene matched	0	0.29805	Strong-Target
hsa-miR-22-3p	miR-22-3p (miRNAs w/seed AGCUGCC)	-1.03	TargetScan Human	High (predicted)	High predicted	ENSG00000135862.5	LAMC1	1.43	Agrin Interactions at Neuromuscular Junction,CDK5 Signaling,GP6 Signaling Pathway		miRNA16	AAGCTGCCAGTTGAAGAACTGT	hsa-miR-22-3p:mmu-miR-22-3p:hsa-miR-22:rno-miR-22-3p:MIMAT0000077_MirBase_miR-22_microRNA	LAMC1	mbs37224	ATAGGGTGAAACCACT	Both miRNA and gene matched	0	0.183232	Strong-Target
hsa-miR-22-3p	miR-22-3p (miRNAs w/seed AGCUGCC)	-1.03	TargetScan Human	High (predicted)	High predicted	ENSG00000140545.13	MFGE8	1.479	Neuroinflammation Signaling Pathway		miRNA16	AAGCTGCCAGTTGAAGAACTGT	hsa-miR-22-3p:mmu-miR-22-3p:hsa-miR-22:rno-miR-22-3p:MIMAT0000077_MirBase_miR-22_microRNA	MFGE8	mbs15308	TGTGTCTCTGTCTCTCCTAGCCCCTCTCTCACACATCACATTCCCATGGTGGCCT	Both miRNA and gene matched	0	0.0965954	Mild-Target
hsa-miR-22-3p	miR-22-3p (miRNAs w/seed AGCUGCC)	-1.03	TargetScan Human	High (predicted)	High predicted	ENSG00000157827.18	FMNL2	1.515			miRNA16	AAGCTGCCAGTTGAAGAACTGT	hsa-miR-22-3p:mmu-miR-22-3p:hsa-miR-22:rno-miR-22-3p:MIMAT0000077_MirBase_miR-22_microRNA	FMNL2	mbs17215	AGAGTACTGTGGAGAGCTCGGTGGACAAATCAAAGCCCTGGAGTAGGTCCA	Both miRNA and gene matched	0	0.120011	Strong-Target
hsa-miR-22-3p	miR-22-3p (miRNAs w/seed AGCUGCC)	-1.03	TargetScan Human	High (predicted)	High predicted	ENSG00000137804.11	NUSAP1	1.634			miRNA16	AAGCTGCCAGTTGAAGAACTGT	hsa-miR-22-3p:mmu-miR-22-3p:hsa-miR-22:rno-miR-22-3p:MIMAT0000077_MirBase_miR-22_microRNA	NUSAP1	mbs634	AAAAGCTACATAGCCCTATCGAAATGCGAGGATTAATGCTTTAATGCTTTTAGAGACAG	Both miRNA and gene matched	0	0.0688983	Mild-Target
hsa-miR-22-3p	miR-22-3p (miRNAs w/seed AGCUGCC)	-1.03	TargetScan Human	High (predicted)	High predicted	ENSG00000126603.7	GLIS2	1.735	Axonal Guidance Signaling,Basal Cell Carcinoma Signaling,Hepatic Fibrosis Signaling Pathway,Osteoarthritis Pathway,Regulation Of The Epithelial Mesenchymal Transition In Development Pathway,Sonic Hedgehog Signaling		miRNA16	AAGCTGCCAGTTGAAGAACTGT	hsa-miR-22-3p:mmu-miR-22-3p:hsa-miR-22:rno-miR-22-3p:MIMAT0000077_MirBase_miR-22_microRNA	GLIS2	mbs2388	TAGTGGCCCTGCAGGTCCTCTGGCAGCTCTGCTGACCCCACCCTCTCCCGGAC	Both miRNA and gene matched	0	0.100223	Mild-Target
hsa-miR-22-3p	miR-22-3p (miRNAs w/seed AGCUGCC)	-1.03	TargetScan Human	High (predicted)	High predicted	ENSG00000141682.11	PMAIP1	1.74	Molecular Mechanisms of Cancer,Myc Mediated Apoptosis Signaling,p53 Signaling		miRNA16	AAGCTGCCAGTTGAAGAACTGT	hsa-miR-22-3p:mmu-miR-22-3p:hsa-miR-22:rno-miR-22-3p:MIMAT0000077_MirBase_miR-22_microRNA	PMAIP1	mbs37241	TGGTGAA	Both miRNA and gene matched	0	0.464167	Strong-Target
hsa-miR-22-3p	miR-22-3p (miRNAs w/seed AGCUGCC)	-1.03	TargetScan Human	High (predicted)	High predicted	ENSG00000144730.15	IL17RD	1.749	Cardiac Hypertrophy Signaling (Enhanced),Glucocorticoid Receptor Signaling,PI3K/AKT Signaling,STAT3 Pathway		miRNA16	AAGCTGCCAGTTGAAGAACTGT	hsa-miR-22-3p:mmu-miR-22-3p:hsa-miR-22:rno-miR-22-3p:MIMAT0000077_MirBase_miR-22_microRNA	IL17RD	mbs12037	AGCATGGGGGCCTGGACCAAGACGGGGAGGCCCGGCCTGCCCTTG	Both miRNA and gene matched	0	0.068315	Mild-Target
hsa-miR-22-3p	miR-22-3p (miRNAs w/seed AGCUGCC)	-1.03	TargetScan Human	High (predicted)	High predicted	ENSG00000174307.6	PHLDA3	2.047			miRNA16	AAGCTGCCAGTTGAAGAACTGT	hsa-miR-22-3p:mmu-miR-22-3p:hsa-miR-22:rno-miR-22-3p:MIMAT0000077_MirBase_miR-22_microRNA	PHLDA3	mbs14360	AAAGCCCACTCCTGGGGGTCTCCTGCTGCTTAGGTCCTTTTGGGACCCCCACCCAT	Both miRNA and gene matched	0	0.0312573	Weak-Target
hsa-miR-22-3p	miR-22-3p (miRNAs w/seed AGCUGCC)	-1.03	TargetScan Human	High (predicted)	High predicted	ENSG00000106665.14	CLIP2	2.167			miRNA16	AAGCTGCCAGTTGAAGAACTGT	hsa-miR-22-3p:mmu-miR-22-3p:hsa-miR-22:rno-miR-22-3p:MIMAT0000077_MirBase_miR-22_microRNA	CLIP2	mbs1658	ATTGAGCAGCTGCTGGCTGAACGAGACCTGGAACGGGCTGAGGTGGCCAAGGCCACAAG	Both miRNA and gene matched	0	0.0480161	Weak-Target
hsa-miR-22-3p	miR-22-3p (miRNAs w/seed AGCUGCC)	-1.03	TargetScan Human	High (predicted)	High predicted	ENSG00000104140.6	RHOV	3.95	Actin Nucleation by ARP-WASP Complex,Cardiac Hypertrophy Signaling,Cholecystokinin/Gastrin-mediated Signaling,Colorectal Cancer Metastasis Signaling,CXCR4 Signaling,Germ Cell-Sertoli Cell Junction Signaling,Glioblastoma Multiforme Signaling,Glioma Invasiveness Signaling,Gαq Signaling,Hepatic Fibrosis Signaling Pathway,HMGB1 Signaling,IL-8 Signaling,ILK Signaling,Integrin Signaling,Molecular Mecha…		miRNA16	AAGCTGCCAGTTGAAGAACTGT	hsa-miR-22-3p:mmu-miR-22-3p:hsa-miR-22:rno-miR-22-3p:MIMAT0000077_MirBase_miR-22_microRNA	RHOV	mbs11886	ACTCGGGGGACATGGGCCTCTAACTGCCCACTCTGATATGCCTG	Both miRNA and gene matched	0	0.100743	Mild-Target
hsa-miR-582-3p	miR-582-3p (miRNAs w/seed AACUGGU)	-1.011	TargetScan Human	High (predicted)	High predicted	ENSG00000072274.11	TFRC	1.035	Clathrin-mediated Endocytosis Signaling,Ferroptosis Signaling Pathway,Hepatic Fibrosis Signaling Pathway,Iron homeostasis signaling pathway,Virus Entry via Endocytic Pathways		miRNA1147	TAACTGGTTGAACAACTGAACC	hsa-miR-582-3p	TFRC	mbs35786	ATTCCTGGTTCGGGTGTTACGCACACGTAC	Both miRNA and gene matched	0	0.475528	Strong-Target
hsa-miR-582-3p	miR-582-3p (miRNAs w/seed AACUGGU)	-1.011	TargetScan Human	High (predicted)	High predicted	ENSG00000076716.8	GPC4	1.453			miRNA1147	TAACTGGTTGAACAACTGAACC	hsa-miR-582-3p	GPC4	mbs35738	ATTACTTGATAGCTCAGGG	Both miRNA and gene matched	0	0.0574561	Weak-Target
hsa-let-7c-5p	let-7a-5p (and other miRNAs w/seed GAGGUAG)	-1.668	TargetScan Human	High (predicted),Moderate (predicted)	High predicted	ENSG00000171848.12	RRM2	2.323	Pyrimidine Deoxyribonucleotides De Novo Biosynthesis I		miRNA3	TGAGGTAGTAGGTTGTATGGTT	hsa-let-7c-5p:hsa-let-7c:MIMAT0000064_MirBase_let-7c_microRNA	RRM2	mbs4496	TACAAACAAATAAACATTGTTTGTACTCACAAGGCGATAATAGCTTG	Both miRNA and gene matched	0	0.0937061	Mild-Target
hsa-miR-27a-3p	miR-27a-3p (and other miRNAs w/seed UCACAGU)	1.206	Ingenuity Expert Findings	Experimentally Observed	Experimentally Observed	ENSG00000151090.16	THRB	-2.226			miRNA22	TTCACAGTGGCTAAGTTCCGC	hsa-miR-27a-3p:mmu-miR-27a-3p:hsa-miR-27a:MIMAT0000084_MirBase_miR-27a_microRNA	THRB	mbs35125	ATTATTTGGGAGGAAAAGGGAAT	Both miRNA and gene matched	0	0.446924	Strong-Target
hsa-miR-27a-3p	miR-27a-3p (and other miRNAs w/seed UCACAGU)	1.206	miRecords	Experimentally Observed	Experimentally Observed	ENSG00000186350.9	RXRA	-1.587			miRNA22	TTCACAGTGGCTAAGTTCCGC	hsa-miR-27a-3p:mmu-miR-27a-3p:hsa-miR-27a:MIMAT0000084_MirBase_miR-27a_microRNA	RXRA	mbs38613	CTGTGACTGACTGTGAA	Both miRNA and gene matched	0	0.151029	Strong-Target
hsa-miR-27a-3p	miR-27a-3p (and other miRNAs w/seed UCACAGU)	1.206	Ingenuity Expert Findings	Experimentally Observed	Experimentally Observed	ENSG00000169710.6	FASN	-1.215	Amyotrophic Lateral Sclerosis Signaling,Androgen Signaling,Calcium Signaling,Cardiac Hypertrophy Signaling,Cardiac Hypertrophy Signaling (Enhanced),Cardiac β-adrenergic Signaling,CCR5 Signaling in Macrophages,Cellular Effects of Sildenafil (Viagra),Corticotropin Releasing Hormone Signaling,CREB Signaling in Neurons,Dilated Cardiomyopathy Signaling Pathway,Dopamine-DARPP32 Feedback in cAMP Signali…		miRNA22	TTCACAGTGGCTAAGTTCCGC	hsa-miR-27a-3p:mmu-miR-27a-3p:hsa-miR-27a:MIMAT0000084_MirBase_miR-27a_microRNA	FASN	mbs15842	AGGCCCAGCAGAGCCCAGCCCCCACCCACAACAGCCTCTTCCTGTTCGACGG	Both miRNA and gene matched	0	1	Strong-Target
hsa-miR-222-3p	miR-221-3p (and other miRNAs w/seed GCUACAU)	1.34	Ingenuity Expert Findings	Experimentally Observed	Experimentally Observed	ENSG00000100234.11	TIMP3	-1.041			miRNA66	AGCTACATCTGGCTACTGGGT	hsa-miR-222-3p:hsa-miR-222:MIMAT0000279_MirBase_miR-222_microRNA	TIMP3	mbs35618	AATTTAAAATCATTTATGTAGCT	Both miRNA and gene matched	0	0.236247	Strong-Target
hsa-miR-181d-5p	miR-181a-5p (and other miRNAs w/seed ACAUUCA)	1.393	TarBase,miRecords	Experimentally Observed	Experimentally Observed	ENSG00000163032.10	VSNL1	-4.449			miRNA144	AACATTCATTGTTGTCGGTGGGT	hsa-miR-181d-5p:hsa-miR-181d:MIMAT0002821_MirBase_miR-181d_microRNA	VSNL1	mbs33822	TCCAATGTGGTGGCAATAAATGT	Both miRNA and gene matched	0	0.0884332	Mild-Target
hsa-miR-181d-5p	miR-181a-5p (and other miRNAs w/seed ACAUUCA)	1.393	miRecords	Experimentally Observed	Experimentally Observed	ENSG00000100234.11	TIMP3	-1.041	Calcium Signaling,Cardiac Hypertrophy Signaling (Enhanced),Role of NFAT in Cardiac Hypertrophy,Role of NFAT in Regulation of the Immune Response		miRNA144	AACATTCATTGTTGTCGGTGGGT	hsa-miR-181d-5p:hsa-miR-181d:MIMAT0002821_MirBase_miR-181d_microRNA	TIMP3	mbs1324	CCTCCTCCTCTTGCTCCTCCAGCTCCTGCTCCTTCGCCGGGAGGCCG	Both miRNA and gene matched	0	0.206159	Strong-Target
hsa-miR-21-5p	miR-21-5p (and other miRNAs w/seed AGCUUAU)	1.581	Ingenuity Expert Findings,miRecords	Experimentally Observed	Experimentally Observed	ENSG00000160712.11	IL6R	-1.709			miRNA15	TAGCTTATCAGACTGATGTTGA	hsa-miR-21-5p:hsa-miR-21:rno-miR-21-5p:MIMAT0000076_MirBase_miR-21_microRNA	IL6R	mbs38672	TTTCTGCAGCACCCCCACTGCCT	Both miRNA and gene matched	0	0.137267	Strong-Target
hsa-miR-92b-3p	miR-92a-3p (and other miRNAs w/seed AUUGCAC)	1.671	miRecords	Experimentally Observed	Experimentally Observed	ENSG00000163032.10	VSNL1	-4.449	Actin Cytoskeleton Signaling,Axonal Guidance Signaling,Integrin Signaling,PAK Signaling		miRNA155	TATTGCACTCGTCCCGGCCTCC	hsa-miR-92b-3p:hsa-miR-92b:MIMAT0003218_MirBase_miR-92b_microRNA	VSNL1	mbs33822	TCCAATGTGGTGGCAATAAATGT	Both miRNA and gene matched	0	0.0954639	Mild-Target
hsa-miR-27a-3p	miR-27a-3p (and other miRNAs w/seed UCACAGU)	1.206	Ingenuity Expert Findings,TargetScan Human,miRecords	Experimentally Observed,High (predicted)	Experimentally Observed	ENSG00000132170.18	PPARG	-1.128			miRNA22	TTCACAGTGGCTAAGTTCCGC	hsa-miR-27a-3p:mmu-miR-27a-3p:hsa-miR-27a:MIMAT0000084_MirBase_miR-27a_microRNA	PPARG	mbs35348	ACACCTAAGAAATTTACTGTGAA	Both miRNA and gene matched	0	0.10279	Mild-Target
hsa-miR-222-3p	miR-221-3p (and other miRNAs w/seed GCUACAU)	1.34	Ingenuity Expert Findings,TargetScan Human	Experimentally Observed,High (predicted)	Experimentally Observed	ENSG00000162595.4	DIRAS3	-2.355			miRNA66	AGCTACATCTGGCTACTGGGT	hsa-miR-222-3p:hsa-miR-222:MIMAT0000279_MirBase_miR-222_microRNA	DIRAS3	mbs36416	GAAGAGGAGAACAAAAATGTAGCA	Both miRNA and gene matched	0	0.0965657	Mild-Target
hsa-miR-222-3p	miR-221-3p (and other miRNAs w/seed GCUACAU)	1.34	TargetScan Human,miRecords	Experimentally Observed,High (predicted)	Experimentally Observed	ENSG00000170345.8	FOS	-1.805	IL-15 Production,Sperm Motility,Wnt/Ca+ pathway		miRNA66	AGCTACATCTGGCTACTGGGT	hsa-miR-222-3p:hsa-miR-222:MIMAT0000279_MirBase_miR-222_microRNA	FOS	mbs34246	CATGTACTGTA	Both miRNA and gene matched	0	0.136572	Strong-Target
hsa-miR-222-3p	miR-221-3p (and other miRNAs w/seed GCUACAU)	1.34	Ingenuity Expert Findings,TargetScan Human	Experimentally Observed,High (predicted)	Experimentally Observed	ENSG00000145675.13	PIK3R1	-1.526			miRNA66	AGCTACATCTGGCTACTGGGT	hsa-miR-222-3p:hsa-miR-222:MIMAT0000279_MirBase_miR-222_microRNA	PIK3R1	mbs38430	AAGGGATAATCATCTCTGTCACA	Both miRNA and gene matched	0	0.181435	Strong-Target
hsa-miR-21-5p	miR-21-5p (and other miRNAs w/seed AGCUUAU)	1.581	Ingenuity Expert Findings,TargetScan Human,miRecords	Experimentally Observed,High (predicted)	Experimentally Observed	ENSG00000100234.11	TIMP3	-1.041	RAR Activation,Retinoate Biosynthesis I,Retinol Biosynthesis,The Visual Cycle		miRNA15	TAGCTTATCAGACTGATGTTGA	hsa-miR-21-5p:hsa-miR-21:rno-miR-21-5p:MIMAT0000076_MirBase_miR-21_microRNA	TIMP3	mbs34426	GCGATGTCAGAGGGCGGTTTTGAGCTTTCTATAAGCTA	Both miRNA and gene matched	0	0.156975	Strong-Target
hsa-miR-200b-3p	miR-200b-3p (and other miRNAs w/seed AAUACUG)	1.639	TargetScan Human,miRecords	Experimentally Observed,High (predicted)	Experimentally Observed	ENSG00000116285.11	ERRFI1	-2.141			miRNA68	TAATACTGCCTGGTAATGATGA	hsa-miR-200b-3p:hsa-miR-200b:MIMAT0000318_MirBase_miR-200b_microRNA	ERRFI1	mbs2170	ACCATGGGTGTACCTGCTTAGGTTAAAAATCATACCAAGGCCTC	Both miRNA and gene matched	0	0.56818	Strong-Target
hsa-miR-96-5p	miR-96-5p (and other miRNAs w/seed UUGGCAC)	2.485	TargetScan Human,miRecords	Experimentally Observed,High (predicted)	Experimentally Observed	ENSG00000150907.6	FOXO1	-1.247			miRNA32	TTTGGCACTAGCACATTTTTGCT	hsa-miR-96-5p:hsa-miR-96:MIMAT0000095_MirBase_miR-96_microRNA	FOXO1	mbs38411	TTTCATTACAATGAAGTGCCAAA	Both miRNA and gene matched	0	0.463603	Strong-Target
hsa-miR-330-5p	miR-330-5p (and other miRNAs w/seed CUCUGGG)	1.061	TargetScan Human,miRecords	Experimentally Observed,Moderate (predicted)	Experimentally Observed	ENSG00000128602.8	SMO	-1.157	Dopamine Receptor Signaling,Ferroptosis Signaling Pathway,Serotonin Receptor Signaling,Tetrahydrobiopterin Biosynthesis I,Tetrahydrobiopterin Biosynthesis II		miRNA255	TCTCTGGGCCTGTGTCTTAGGC	hsa-miR-330-5p:MIMAT0004693_MirBase_miR-330-5p_microRNA	SMO	mbs34757	ACACCCATTTAGTGGGGGATGGG	Both miRNA and gene matched	0	0.148615	Strong-Target
hsa-miR-27a-3p	miR-27a-3p (and other miRNAs w/seed UCACAGU)	1.206	TargetScan Human,miRecords	Experimentally Observed,Moderate (predicted)	Experimentally Observed	ENSG00000150907.6	FOXO1	-1.247			miRNA22	TTCACAGTGGCTAAGTTCCGC	hsa-miR-27a-3p:mmu-miR-27a-3p:hsa-miR-27a:MIMAT0000084_MirBase_miR-27a_microRNA	FOXO1	mbs4770	AGTTTGAATTCACCCAGCCCAAACTACCAAAAATATACATATGGCCAATCCAGCATGAG	Both miRNA and gene matched	0	1	Strong-Target
hsa-miR-21-5p	miR-21-5p (and other miRNAs w/seed AGCUUAU)	1.581	TargetScan Human,miRecords	Experimentally Observed,Moderate (predicted)	Experimentally Observed	ENSG00000165410.13	CFL2	-2.189	Insulin Receptor Signaling,Synaptogenesis Signaling Pathway		miRNA15	TAGCTTATCAGACTGATGTTGA	hsa-miR-21-5p:hsa-miR-21:rno-miR-21-5p:MIMAT0000076_MirBase_miR-21_microRNA	CFL2	mbs5052	AAGTGTAGGAGTTTTATGTTTACCATGTGAGTCCTGCAACACTAAA	Both miRNA and gene matched	0	0.136337	Strong-Target
hsa-miR-21-5p	miR-21-5p (and other miRNAs w/seed AGCUUAU)	1.581	Ingenuity Expert Findings,TargetScan Human	Experimentally Observed,Moderate (predicted)	Experimentally Observed	ENSG00000145675.13	PIK3R1	-1.526			miRNA15	TAGCTTATCAGACTGATGTTGA	hsa-miR-21-5p:hsa-miR-21:rno-miR-21-5p:MIMAT0000076_MirBase_miR-21_microRNA	PIK3R1	mbs38763	ACCCAGACACATCGCACTGTGG	Both miRNA and gene matched	0	0.450859	Strong-Target
hsa-miR-96-5p	miR-96-5p (and other miRNAs w/seed UUGGCAC)	2.485	TargetScan Human,miRecords	Experimentally Observed,Moderate (predicted)	Experimentally Observed	ENSG00000169047.5	IRS1	-1.312	Amyloid Processing		miRNA32	TTTGGCACTAGCACATTTTTGCT	hsa-miR-96-5p:hsa-miR-96:MIMAT0000095_MirBase_miR-96_microRNA	IRS1	mbs34906	TCAGGATTTCATTGACTGAACTGCAC	Both miRNA and gene matched	0	0.585631	Strong-Target
hsa-miR-183-5p	miR-183-5p (miRNAs w/seed AUGGCAC)	3.181	TargetScan Human,miRecords	Experimentally Observed,Moderate (predicted)	Experimentally Observed	ENSG00000150907.6	FOXO1	-1.247			miRNA57	TATGGCACTGGTAGAATTCACT	hsa-miR-183:hsa-miR-183-5p:MIMAT0000261_MirBase_miR-183_microRNA	FOXO1	mbs38680	TGCTATAATTGTATAAAGCCATA	Both miRNA and gene matched	0	0.501728	Strong-Target
hsa-miR-330-5p	miR-330-5p (and other miRNAs w/seed CUCUGGG)	1.061	TargetScan Human	High (predicted)	High predicted	ENSG00000159650.7	UROC1	-7.137			miRNA255	TCTCTGGGCCTGTGTCTTAGGC	hsa-miR-330-5p:MIMAT0004693_MirBase_miR-330-5p_microRNA	UROC1	mbs1291	CTGGCCTCTGCCTCCATCTCAGTCACACATGTCTAGCCTCCAGG	Both miRNA and gene matched	0	0.0918135	Mild-Target
hsa-miR-330-5p	miR-330-5p (and other miRNAs w/seed CUCUGGG)	1.061	TargetScan Human	High (predicted)	High predicted	ENSG00000140263.12	SORD	-3.447	Agrin Interactions at Neuromuscular Junction,Cell Cycle: G1/S Checkpoint Regulation,ErbB Signaling,ErbB2-ErbB3 Signaling,ErbB4 Signaling,HER-2 Signaling in Breast Cancer,Neuregulin Signaling		miRNA255	TCTCTGGGCCTGTGTCTTAGGC	hsa-miR-330-5p:MIMAT0004693_MirBase_miR-330-5p_microRNA	SORD	mbs10847	TGGTGCACGGACCGGGGGACTTGCGCCTGGAGAACTATCCTATCCCTGAACCAGGCCCAAA	Both miRNA and gene matched	0	0.0917246	Mild-Target
hsa-miR-330-5p	miR-330-5p (and other miRNAs w/seed CUCUGGG)	1.061	TargetScan Human	High (predicted)	High predicted	ENSG00000065054.12	SLC9A3R2	-1.98			miRNA255	TCTCTGGGCCTGTGTCTTAGGC	hsa-miR-330-5p:MIMAT0004693_MirBase_miR-330-5p_microRNA	SLC9A3R2	mbs7054	GAAAGGGACCTCAGGGCTATGGGTTCAACCTGCATAGTGACAA	Both miRNA and gene matched	0	0.0610593	Weak-Target
hsa-miR-330-5p	miR-330-5p (and other miRNAs w/seed CUCUGGG)	1.061	TargetScan Human	High (predicted)	High predicted	ENSG00000120885.18	CLU	-1.877	Agrin Interactions at Neuromuscular Junction,Cell Cycle: G1/S Checkpoint Regulation,ErbB Signaling,ErbB2-ErbB3 Signaling,ErbB4 Signaling,HER-2 Signaling in Breast Cancer,Neuregulin Signaling		miRNA255	TCTCTGGGCCTGTGTCTTAGGC	hsa-miR-330-5p:MIMAT0004693_MirBase_miR-330-5p_microRNA	CLU	mbs12335	AGGAGGAGCGCGCGGGCACAGGGTGCCGCTGACCGAGGCGTGCAAAGACTC	Both miRNA and gene matched	0	0.0720786	Mild-Target
hsa-miR-330-5p	miR-330-5p (and other miRNAs w/seed CUCUGGG)	1.061	TargetScan Human	High (predicted)	High predicted	ENSG00000139428.10	MMAB	-1.794			miRNA255	TCTCTGGGCCTGTGTCTTAGGC	hsa-miR-330-5p:MIMAT0004693_MirBase_miR-330-5p_microRNA	MMAB	mbs7008	CTCCTGGGTCTTGGAGGGATGTGGGAATGAATTGGCATTGCAGGAAA	Both miRNA and gene matched	0	0.0279334	Weak-Target
hsa-miR-330-5p	miR-330-5p (and other miRNAs w/seed CUCUGGG)	1.061	TargetScan Human	High (predicted)	High predicted	ENSG00000170293.7	CMTM8	-1.754			miRNA255	TCTCTGGGCCTGTGTCTTAGGC	hsa-miR-330-5p:MIMAT0004693_MirBase_miR-330-5p_microRNA	CMTM8	mbs16165	CAGCCTCCCCTCGCTCGCTCTCCTCTTCCTCTAGGGCCCCAGCGCAG	Both miRNA and gene matched	0	0.0952703	Mild-Target
hsa-miR-330-5p	miR-330-5p (and other miRNAs w/seed CUCUGGG)	1.061	TargetScan Human	High (predicted)	High predicted	ENSG00000128185.8	DGCR6L	-1.158	Galactose Degradation I (Leloir Pathway),Sucrose Degradation V (Mammalian)		miRNA255	TCTCTGGGCCTGTGTCTTAGGC	hsa-miR-330-5p:MIMAT0004693_MirBase_miR-330-5p_microRNA	DGCR6L	mbs10571	ACTGGGGCCCACCCGAGCGCTTGTTCTGGTCTCAGCCGCTCCCTTG	Both miRNA and gene matched	0	0.398325	Strong-Target
hsa-miR-10b-5p	miR-10a-5p (and other miRNAs w/seed ACCCUGU)	1.122	TargetScan Human	High (predicted)	High predicted	ENSG00000197977.3	ELOVL2	-1.921	Estrogen Biosynthesis,Estrogen-Dependent Breast Cancer Signaling		miRNA50	TACCCTGTAGAACCGAATTTGTG	hsa-miR-10b-5p:hsa-miR-10b:MIMAT0000254_MirBase_miR-10b_microRNA	ELOVL2	mbs2067	AAAGCCTACTTCACTGCAGCAAATGGAGTGATGAACAAGAAAGCACAATAAAAA	Both miRNA and gene matched	0	0.0749318	Mild-Target
hsa-miR-10b-5p	miR-10a-5p (and other miRNAs w/seed ACCCUGU)	1.122	TargetScan Human	High (predicted)	High predicted	ENSG00000109084.12	TMEM97	-1.665	All-trans-decaprenyl Diphosphate Biosynthesis		miRNA50	TACCCTGTAGAACCGAATTTGTG	hsa-miR-10b-5p:hsa-miR-10b:MIMAT0000254_MirBase_miR-10b_microRNA	TMEM97	mbs11678	AATAGTGGGATATTTTGGGCCATTTTAAATGTGAAATTTTGCCTCTTTAATGT	Both miRNA and gene matched	0	0.135251	Strong-Target
hsa-miR-10b-5p	miR-10a-5p (and other miRNAs w/seed ACCCUGU)	1.122	TargetScan Human	High (predicted)	High predicted	ENSG00000069667.14	RORA	-1.538	Pyrimidine Ribonucleotides De Novo Biosynthesis,Pyrimidine Ribonucleotides Interconversion		miRNA50	TACCCTGTAGAACCGAATTTGTG	hsa-miR-10b-5p:hsa-miR-10b:MIMAT0000254_MirBase_miR-10b_microRNA	RORA	mbs4026	ATTTGGCTTGTGTGTTCAGGTGAGAAATACTGAGTTGTTTTTGTTTAATTTCA	Both miRNA and gene matched	0	0.317539	Strong-Target
hsa-miR-10b-5p	miR-10a-5p (and other miRNAs w/seed ACCCUGU)	1.122	TargetScan Human	High (predicted)	High predicted	ENSG00000182263.12	FIGN	-1.521	Apelin Adipocyte Signaling Pathway,Glutathione Redox Reactions I		miRNA50	TACCCTGTAGAACCGAATTTGTG	hsa-miR-10b-5p:hsa-miR-10b:MIMAT0000254_MirBase_miR-10b_microRNA	FIGN	mbs9454	TGTATGTGTGTGTGTTCTTTCATCACCACCTAGTTGAACTTTA	Both miRNA and gene matched	0	0.155209	Strong-Target
hsa-miR-10b-5p	miR-10a-5p (and other miRNAs w/seed ACCCUGU)	1.122	TargetScan Human	High (predicted)	High predicted	ENSG00000115884.9	SDC1	-1.152			miRNA50	TACCCTGTAGAACCGAATTTGTG	hsa-miR-10b-5p:hsa-miR-10b:MIMAT0000254_MirBase_miR-10b_microRNA	SDC1	mbs35945	TCGCTCATGTGTGCAACAGGGTA	Both miRNA and gene matched	0	0.14696	Strong-Target
hsa-miR-10b-5p	miR-10a-5p (and other miRNAs w/seed ACCCUGU)	1.122	TargetScan Human	High (predicted)	High predicted	ENSG00000158457.5	TSPAN33	-1.06			miRNA50	TACCCTGTAGAACCGAATTTGTG	hsa-miR-10b-5p:hsa-miR-10b:MIMAT0000254_MirBase_miR-10b_microRNA	TSPAN33	mbs5522	ATCGGAGCTCAGTATTCCTACAGGGTAAGAGGTAGGAATCTTGCTG	Both miRNA and gene matched	0	0.141475	Strong-Target
hsa-miR-27a-3p	miR-27a-3p (and other miRNAs w/seed UCACAGU)	1.206	TargetScan Human	High (predicted)	High predicted	ENSG00000119927.12	GPAM	-3.363	3-phosphoinositide Biosynthesis,3-phosphoinositide Degradation,Breast Cancer Regulation by Stathmin1,Cardiac β-adrenergic Signaling,CDK5 Signaling,D-myo-inositol (1,4,5,6)-Tetrakisphosphate Biosynthesis,D-myo-inositol (3,4,5,6)-tetrakisphosphate Biosynthesis,D-myo-inositol-5-phosphate Metabolism,Dopamine Receptor Signaling,Dopamine-DARPP32 Feedback in cAMP Signaling,ERK/MAPK Signaling,HIPPO signa…		miRNA22	TTCACAGTGGCTAAGTTCCGC	hsa-miR-27a-3p:mmu-miR-27a-3p:hsa-miR-27a:MIMAT0000084_MirBase_miR-27a_microRNA	GPAM	mbs11176	ACTTGGGGGGACCTCAGCCTCTATTCGCAACTCATAATCCGTAGACTACA	Both miRNA and gene matched	0	0.112965	Strong-Target
hsa-miR-27a-3p	miR-27a-3p (and other miRNAs w/seed UCACAGU)	1.206	TargetScan Human	High (predicted)	High predicted	ENSG00000004799.7	PDK4	-2.8	Breast Cancer Regulation by Stathmin1,CREB Signaling in Neurons		miRNA22	TTCACAGTGGCTAAGTTCCGC	hsa-miR-27a-3p:mmu-miR-27a-3p:hsa-miR-27a:MIMAT0000084_MirBase_miR-27a_microRNA	PDK4	mbs37998	TTGCCAAA	Both miRNA and gene matched	0	0.109471	Mild-Target
hsa-miR-27a-3p	miR-27a-3p (and other miRNAs w/seed UCACAGU)	1.206	TargetScan Human	High (predicted)	High predicted	ENSG00000107864.13	CPEB3	-2.176			miRNA22	TTCACAGTGGCTAAGTTCCGC	hsa-miR-27a-3p:mmu-miR-27a-3p:hsa-miR-27a:MIMAT0000084_MirBase_miR-27a_microRNA	CPEB3	mbs8301	GTCCACGCCCCTCTCCTCAGAGACCCCCAAGCCGGAGGAAAACAGCGCAGTGCCGGCCCTCAGCCCAGC	Both miRNA and gene matched	0	0.137087	Strong-Target
hsa-miR-27a-3p	miR-27a-3p (and other miRNAs w/seed UCACAGU)	1.206	TargetScan Human	High (predicted)	High predicted	ENSG00000112208.11	BAG2	-1.266	Cholesterol Biosynthesis I,Cholesterol Biosynthesis II (via 24,25-dihydrolanosterol),Cholesterol Biosynthesis III (via Desmosterol),Superpathway of Cholesterol Biosynthesis		miRNA22	TTCACAGTGGCTAAGTTCCGC	hsa-miR-27a-3p:mmu-miR-27a-3p:hsa-miR-27a:MIMAT0000084_MirBase_miR-27a_microRNA	BAG2	mbs4194	GACGGCGACGCCTGCAGCCCAAGGAGCGCTCCACTCGCTGCCGC	Both miRNA and gene matched	0	0.0767135	Mild-Target
hsa-miR-27a-3p	miR-27a-3p (and other miRNAs w/seed UCACAGU)	1.206	TargetScan Human	High (predicted)	High predicted	ENSG00000108179.12	PPIF	-1.238	AMPK Signaling,Breast Cancer Regulation by Stathmin1,cAMP-mediated signaling,Cardiac Hypertrophy Signaling,Cardiac Hypertrophy Signaling (Enhanced),CREB Signaling in Neurons,G-Protein Coupled Receptor Signaling,Gαi Signaling		miRNA22	TTCACAGTGGCTAAGTTCCGC	hsa-miR-27a-3p:mmu-miR-27a-3p:hsa-miR-27a:MIMAT0000084_MirBase_miR-27a_microRNA	PPIF	mbs8621	GATTGCCCAGCCCAGATTCATCTGTGCCTTGGACATGGTGATG	Both miRNA and gene matched	0	0.330107	Strong-Target
hsa-miR-27a-3p	miR-27a-3p (and other miRNAs w/seed UCACAGU)	1.206	TargetScan Human	High (predicted)	High predicted	ENSG00000166831.7	RBPMS2	-1.063			miRNA22	TTCACAGTGGCTAAGTTCCGC	hsa-miR-27a-3p:mmu-miR-27a-3p:hsa-miR-27a:MIMAT0000084_MirBase_miR-27a_microRNA	RBPMS2	mbs6782	ATCAGTGCTTTACTGTCAGCCGCAGCTGTGACCGTCTGGCCATTTCAGACT	Both miRNA and gene matched	0	0.180669	Strong-Target
hsa-miR-34c-3p	miR-34c-3p (and other miRNAs w/seed AUCACUA)	1.237	TargetScan Human	High (predicted)	High predicted	ENSG00000241399.5	CD302	-3.278			miRNA951	AATCACTAACCACACGGCCAGG	hsa-miR-34c-3p	CD302	mbs6717	AATGCCCTGGCAGAGATAACTTGGGAAAGATTTTAATATAAAA	Both miRNA and gene matched	0	0.0773204	Mild-Target
hsa-miR-34c-3p	miR-34c-3p (and other miRNAs w/seed AUCACUA)	1.237	TargetScan Human	High (predicted)	High predicted	ENSG00000165410.13	CFL2	-2.189			miRNA951	AATCACTAACCACACGGCCAGG	hsa-miR-34c-3p	CFL2	mbs5052	AAGTGTAGGAGTTTTATGTTTACCATGTGAGTCCTGCAACACTAAA	Both miRNA and gene matched	0	0.081183	Mild-Target
hsa-miR-34c-3p	miR-34c-3p (and other miRNAs w/seed AUCACUA)	1.237	TargetScan Human	High (predicted)	High predicted	ENSG00000241360.1	PDXP	-2.057			miRNA951	AATCACTAACCACACGGCCAGG	hsa-miR-34c-3p	PDXP	mbs9632	CTCCCGCCTAGAAGAGGCCCAGGCCTACCTAGCGGCCGGCCAGCACGACC	Both miRNA and gene matched	0	0.692028	Strong-Target
hsa-miR-34c-3p	miR-34c-3p (and other miRNAs w/seed AUCACUA)	1.237	TargetScan Human	High (predicted)	High predicted	ENSG00000133135.12	RNF128	-1.459	Bile Acid Biosynthesis, Neutral Pathway,Fatty Acid β-oxidation I		miRNA951	AATCACTAACCACACGGCCAGG	hsa-miR-34c-3p	RNF128	mbs3992	AAGGAGACAAGGAAATTGGCCCTGATGGAGATAGTTGTGCTGTGTGCATTGAATTGTATAAACCAAATG	Both miRNA and gene matched	0	0.0551772	Weak-Target
hsa-miR-708-5p	miR-708-5p (and other miRNAs w/seed AGGAGCU)	1.339	TargetScan Human	High (predicted)	High predicted	ENSG00000004799.7	PDK4	-2.8			miRNA281	AAGGAGCTTACAATCTAGCTGGG	hsa-miR-708-5p:hsa-miR-708:MIMAT0004926_MirBase_miR-708_microRNA	PDK4	mbs37998	TTGCCAAA	Both miRNA and gene matched	0	0.121882	Strong-Target
hsa-miR-708-5p	miR-708-5p (and other miRNAs w/seed AGGAGCU)	1.339	TargetScan Human	High (predicted)	High predicted	ENSG00000108381.9	ASPA	-2.761			miRNA281	AAGGAGCTTACAATCTAGCTGGG	hsa-miR-708-5p:hsa-miR-708:MIMAT0004926_MirBase_miR-708_microRNA	ASPA	mbs394	AAGCCCACTGTTGAGACCTACTGCTTGGGAAAAAAAAAAATTCCTTTCA	Both miRNA and gene matched	0	0.100106	Mild-Target
hsa-miR-708-5p	miR-708-5p (and other miRNAs w/seed AGGAGCU)	1.339	TargetScan Human	High (predicted)	High predicted	ENSG00000116171.15	SCP2	-2.14			miRNA281	AAGGAGCTTACAATCTAGCTGGG	hsa-miR-708-5p:hsa-miR-708:MIMAT0004926_MirBase_miR-708_microRNA	SCP2	mbs17890	ATTGGCAAATAGCGTGGGATAGATTTGTTTCTTAATGGGTGTGACCAATCC	Both miRNA and gene matched	0	0.134821	Strong-Target
hsa-miR-708-5p	miR-708-5p (and other miRNAs w/seed AGGAGCU)	1.339	TargetScan Human	High (predicted)	High predicted	ENSG00000137880.5	GCHFR	-2.129	Autophagy		miRNA281	AAGGAGCTTACAATCTAGCTGGG	hsa-miR-708-5p:hsa-miR-708:MIMAT0004926_MirBase_miR-708_microRNA	GCHFR	mbs4043	AGTCGGATCCAGAGCTGATGCAGCATCTGGGGGCTTCAAAGAGAAGAGCCTTGGGAAACAA	Both miRNA and gene matched	0	0.10191	Mild-Target
hsa-miR-708-5p	miR-708-5p (and other miRNAs w/seed AGGAGCU)	1.339	TargetScan Human	High (predicted)	High predicted	ENSG00000163508.11	EOMES	-1.299	Sumoylation Pathway		miRNA281	AAGGAGCTTACAATCTAGCTGGG	hsa-miR-708-5p:hsa-miR-708:MIMAT0004926_MirBase_miR-708_microRNA	EOMES	mbs35630	TAGCCAATAACTTTGCACTTTA	Both miRNA and gene matched	0	0.0601128	Weak-Target
hsa-miR-708-5p	miR-708-5p (and other miRNAs w/seed AGGAGCU)	1.339	TargetScan Human	High (predicted)	High predicted	ENSG00000170989.8	S1PR1	-1.206	Breast Cancer Regulation by Stathmin1,CREB Signaling in Neurons		miRNA281	AAGGAGCTTACAATCTAGCTGGG	hsa-miR-708-5p:hsa-miR-708:MIMAT0004926_MirBase_miR-708_microRNA	S1PR1	mbs37189	TTATTGGATTTTTCTAACCCGT	Both miRNA and gene matched	0	0.682643	Strong-Target
hsa-miR-708-5p	miR-708-5p (and other miRNAs w/seed AGGAGCU)	1.339	TargetScan Human	High (predicted)	High predicted	ENSG00000137700.15	SLC37A4	-1.195			miRNA281	AAGGAGCTTACAATCTAGCTGGG	hsa-miR-708-5p:hsa-miR-708:MIMAT0004926_MirBase_miR-708_microRNA	SLC37A4	mbs6305	ATTGTGGGACTCATGGCCAATGTGGGCGGCTTTCTGGCTGGGCTGC	Both miRNA and gene matched	0	0.0861453	Mild-Target
hsa-miR-222-3p	miR-221-3p (and other miRNAs w/seed GCUACAU)	1.34	TargetScan Human	High (predicted)	High predicted	ENSG00000185652.10	NTF3	-3.43	Axonal Guidance Signaling,Netrin Signaling,Protein Kinase A Signaling		miRNA66	AGCTACATCTGGCTACTGGGT	hsa-miR-222-3p:hsa-miR-222:MIMAT0000279_MirBase_miR-222_microRNA	NTF3	mbs35966	TGTGTACACCAGTATTT	Both miRNA and gene matched	0	0.0274457	Weak-Target
hsa-miR-222-3p	miR-221-3p (and other miRNAs w/seed GCUACAU)	1.34	TargetScan Human	High (predicted)	High predicted	ENSG00000107864.13	CPEB3	-2.176	14-3-3-mediated Signaling,Endocannabinoid Cancer Inhibition Pathway,HIF1α Signaling,HOTAIR Regulatory Pathway,ILK Signaling,MSP-RON Signaling In Cancer Cells Pathway,Regulation Of The Epithelial Mesenchymal Transition By Growth Factors Pathway,Signaling by Rho Family GTPases		miRNA66	AGCTACATCTGGCTACTGGGT	hsa-miR-222-3p:hsa-miR-222:MIMAT0000279_MirBase_miR-222_microRNA	CPEB3	mbs8301	GTCCACGCCCCTCTCCTCAGAGACCCCCAAGCCGGAGGAAAACAGCGCAGTGCCGGCCCTCAGCCCAGC	Both miRNA and gene matched	0	0.0622264	Weak-Target
hsa-miR-222-3p	miR-221-3p (and other miRNAs w/seed GCUACAU)	1.34	TargetScan Human	High (predicted)	High predicted	ENSG00000052795.11	FNIP2	-1.188	α-tocopherol Degradation		miRNA66	AGCTACATCTGGCTACTGGGT	hsa-miR-222-3p:hsa-miR-222:MIMAT0000279_MirBase_miR-222_microRNA	FNIP2	mbs7753	GAAGCTCTGGGAGAATTCAGAGGAACTATCTGGAACTTATATTC	Both miRNA and gene matched	0	0.0612468	Weak-Target
hsa-miR-222-3p	miR-221-3p (and other miRNAs w/seed GCUACAU)	1.34	TargetScan Human	High (predicted)	High predicted	ENSG00000128052.8	KDR	-1.035			miRNA66	AGCTACATCTGGCTACTGGGT	hsa-miR-222-3p:hsa-miR-222:MIMAT0000279_MirBase_miR-222_microRNA	KDR	mbs39672	CATATAGAGCTATTTCTACTGA	Both miRNA and gene matched	0	0.77807	Strong-Target
hsa-miR-34c-5p	miR-34a-5p (and other miRNAs w/seed GGCAGUG)	1.349	TargetScan Human	High (predicted)	High predicted	ENSG00000144891.16	AGTR1	-2.976			miRNA549	AGGCAGTGTAGTTAGCTGATTGC	hsa-miR-34c-5p	AGTR1	mbs37713	TTTGTGGTAAAAAGATTATATAT	Both miRNA and gene matched	0	0.1598	Strong-Target
hsa-miR-34c-5p	miR-34a-5p (and other miRNAs w/seed GGCAGUG)	1.349	TargetScan Human	High (predicted)	High predicted	ENSG00000159200.16	RCAN1	-2.611			miRNA549	AGGCAGTGTAGTTAGCTGATTGC	hsa-miR-34c-5p	RCAN1	mbs3953	ACCAGGAGGCCGGAGTACACGCCGATCCACCTCAGCTGAACTG	Both miRNA and gene matched	0	0.107703	Mild-Target
hsa-miR-34c-5p	miR-34a-5p (and other miRNAs w/seed GGCAGUG)	1.349	TargetScan Human	High (predicted)	High predicted	ENSG00000131979.17	GCH1	-2.574			miRNA549	AGGCAGTGTAGTTAGCTGATTGC	hsa-miR-34c-5p	GCH1	mbs2178	AATGCGAGGTGTACAGAAAATGAACAGCAAAACTGTGACCAGCACAATGTTGGGTGTGT	Both miRNA and gene matched	0	0.0753597	Mild-Target
hsa-miR-34c-5p	miR-34a-5p (and other miRNAs w/seed GGCAGUG)	1.349	TargetScan Human	High (predicted)	High predicted	ENSG00000107864.13	CPEB3	-2.176			miRNA549	AGGCAGTGTAGTTAGCTGATTGC	hsa-miR-34c-5p	CPEB3	mbs2672	TAACACAGGTCCTGCTGTGGCCTTTCCTTGGTGTGACACTTGAACTAGTCGATTTTTTGAAGGCTATAACCT	Both miRNA and gene matched	0	0.0845641	Mild-Target
hsa-miR-34c-5p	miR-34a-5p (and other miRNAs w/seed GGCAGUG)	1.349	TargetScan Human	High (predicted)	High predicted	ENSG00000211445.10	GPX3	-2	AMPK Signaling,Fatty Acid Biosynthesis Initiation II,FXR/RXR Activation,LXR/RXR Activation,Palmitate Biosynthesis I (Animals),PPARα/RXRα Activation,Stearate Biosynthesis I (Animals),TR/RXR Activation		miRNA549	AGGCAGTGTAGTTAGCTGATTGC	hsa-miR-34c-5p	GPX3	mbs3422	GACGGACGGTGGCCAGGGATCAGGCAGCGGCTCAGGCGACCCTGAGTGTGCCC	Both miRNA and gene matched	0	0.0807981	Mild-Target
hsa-miR-34c-5p	miR-34a-5p (and other miRNAs w/seed GGCAGUG)	1.349	TargetScan Human	High (predicted)	High predicted	ENSG00000171385.8	KCND3	-1.878			miRNA549	AGGCAGTGTAGTTAGCTGATTGC	hsa-miR-34c-5p	KCND3	mbs1668	GGATTTTCTGGGGGCCAATAGCCATGACCCTTGAGCTTTCATA	Both miRNA and gene matched	0	0	Weak-Target
hsa-miR-34c-5p	miR-34a-5p (and other miRNAs w/seed GGCAGUG)	1.349	TargetScan Human	High (predicted)	High predicted	ENSG00000101076.15	HNF4A	-1.841	Molecular Mechanisms of Cancer,Myc Mediated Apoptosis Signaling,p53 Signaling		miRNA549	AGGCAGTGTAGTTAGCTGATTGC	hsa-miR-34c-5p	HNF4A	mbs37403	GGCATCTGACATGCATCATCTCA	Both miRNA and gene matched	0	0.490265	Strong-Target
hsa-miR-34c-5p	miR-34a-5p (and other miRNAs w/seed GGCAGUG)	1.349	TargetScan Human	High (predicted)	High predicted	ENSG00000147255.16	IGSF1	-1.713			miRNA549	AGGCAGTGTAGTTAGCTGATTGC	hsa-miR-34c-5p	IGSF1	mbs5487	GAATCTCAGGTGCCAAGGGCCAATCTATGGAATGACCTTTGCT	Both miRNA and gene matched	0	0.144685	Strong-Target
hsa-miR-34c-5p	miR-34a-5p (and other miRNAs w/seed GGCAGUG)	1.349	TargetScan Human	High (predicted)	High predicted	ENSG00000172057.8	ORMDL3	-1.498			miRNA549	AGGCAGTGTAGTTAGCTGATTGC	hsa-miR-34c-5p	ORMDL3	mbs2303	CTCAGCCTGCAGAGAAGAAAGTGAGGCCGGGAGCCTGAGCCTGGGCTGGAGCCTTCTCCCCTCCC	Both miRNA and gene matched	0	0.0861173	Mild-Target
hsa-miR-34c-5p	miR-34a-5p (and other miRNAs w/seed GGCAGUG)	1.349	TargetScan Human	High (predicted)	High predicted	ENSG00000147853.15	AK3	-1.477	Actin Cytoskeleton Signaling,Atherosclerosis Signaling,Autophagy,Axonal Guidance Signaling,Breast Cancer Regulation by Stathmin1,Clathrin-mediated Endocytosis Signaling,CREB Signaling in Neurons,Ephrin Receptor Signaling,Glioblastoma Multiforme Signaling,Glioma Signaling,Hepatic Fibrosis / Hepatic Stellate Cell Activation,Hepatic Fibrosis Signaling Pathway,HIF1α Signaling,Human Embryonic Stem Cel…		miRNA549	AGGCAGTGTAGTTAGCTGATTGC	hsa-miR-34c-5p	AK3	mbs10068	CAGGGGTCCCAGGGATGTGAAGCATCTTGCCCAGGCTTCTGCTG	Both miRNA and gene matched	0	0.0895677	Mild-Target
hsa-miR-34c-5p	miR-34a-5p (and other miRNAs w/seed GGCAGUG)	1.349	TargetScan Human	High (predicted)	High predicted	ENSG00000166482.10	MFAP4	-1.406			miRNA549	AGGCAGTGTAGTTAGCTGATTGC	hsa-miR-34c-5p	MFAP4	mbs39524	TACACCTGAAGTTACACTGCCA	Both miRNA and gene matched	0	0.111788	Strong-Target
hsa-miR-34c-5p	miR-34a-5p (and other miRNAs w/seed GGCAGUG)	1.349	TargetScan Human	High (predicted)	High predicted	ENSG00000072042.11	RDH11	-1.181			miRNA549	AGGCAGTGTAGTTAGCTGATTGC	hsa-miR-34c-5p	RDH11	mbs5867	CAAACCAGTGCCATCCAGTCTTTATGCAAATGAAATGCTGCAAAGGGAAGCA	Both miRNA and gene matched	0	0.12248	Strong-Target
hsa-miR-34c-5p	miR-34a-5p (and other miRNAs w/seed GGCAGUG)	1.349	TargetScan Human	High (predicted)	High predicted	ENSG00000132170.18	PPARG	-1.128	Nicotine Degradation II		miRNA549	AGGCAGTGTAGTTAGCTGATTGC	hsa-miR-34c-5p	PPARG	mbs34929	ACCTAAGAAATTTACTGTGAA	Both miRNA and gene matched	0	0.313308	Strong-Target
hsa-miR-34c-5p	miR-34a-5p (and other miRNAs w/seed GGCAGUG)	1.349	TargetScan Human	High (predicted)	High predicted	ENSG00000116138.11	DNAJC16	-1.122			miRNA549	AGGCAGTGTAGTTAGCTGATTGC	hsa-miR-34c-5p	DNAJC16	mbs1001	CAAGAAACCCTACCTCATCAAGATCACCTCCGATTGGTGCTTTAGCTGC	Both miRNA and gene matched	0	0.0740631	Mild-Target
hsa-miR-34c-5p	miR-34a-5p (and other miRNAs w/seed GGCAGUG)	1.349	TargetScan Human	High (predicted)	High predicted	ENSG00000163823.3	CCR1	-1.062	cAMP-mediated signaling,Cardiac β-adrenergic Signaling		miRNA549	AGGCAGTGTAGTTAGCTGATTGC	hsa-miR-34c-5p	CCR1	mbs35256	TAAGCT	Both miRNA and gene matched	0	0.0942655	Mild-Target
hsa-miR-34c-5p	miR-34a-5p (and other miRNAs w/seed GGCAGUG)	1.349	TargetScan Human	High (predicted)	High predicted	ENSG00000182512.4	GLRX5	-1.048			miRNA549	AGGCAGTGTAGTTAGCTGATTGC	hsa-miR-34c-5p	GLRX5	mbs6351	CAGAGACTCACTGCCAGAAAAGCCTTACCCATTTTGGTTTTCACTATTGAGACCGCAACTGCTTGCAC	Both miRNA and gene matched	0	0.066452	Mild-Target
hsa-miR-181d-5p	miR-181a-5p (and other miRNAs w/seed ACAUUCA)	1.393	TargetScan Human	High (predicted)	High predicted	ENSG00000099194.5	SCD	-2.592	Axonal Guidance Signaling,Caveolar-mediated Endocytosis Signaling,Ephrin B Signaling,Ephrin Receptor Signaling,Synaptogenesis Signaling Pathway,Virus Entry via Endocytic Pathways		miRNA144	AACATTCATTGTTGTCGGTGGGT	hsa-miR-181d-5p:hsa-miR-181d:MIMAT0002821_MirBase_miR-181d_microRNA	SCD	mbs4889	GTGGGTGTGGGTGGGAGTGTGTCTGCTGAGTAAGGAACACGAT	Both miRNA and gene matched	0	0.105551	Mild-Target
hsa-miR-181d-5p	miR-181a-5p (and other miRNAs w/seed ACAUUCA)	1.393	TargetScan Human	High (predicted)	High predicted	ENSG00000205726.12	ITSN1	-1.313			miRNA144	AACATTCATTGTTGTCGGTGGGT	hsa-miR-181d-5p:hsa-miR-181d:MIMAT0002821_MirBase_miR-181d_microRNA	ITSN1	mbs37131	TAGTCTCTGTTACA	Both miRNA and gene matched	0	0.165343	Strong-Target
hsa-miR-181d-5p	miR-181a-5p (and other miRNAs w/seed ACAUUCA)	1.393	TargetScan Human	High (predicted)	High predicted	ENSG00000112208.11	BAG2	-1.266	LXR/RXR Activation,Oleate Biosynthesis II (Animals),PXR/RXR Activation		miRNA144	AACATTCATTGTTGTCGGTGGGT	hsa-miR-181d-5p:hsa-miR-181d:MIMAT0002821_MirBase_miR-181d_microRNA	BAG2	mbs4194	GACGGCGACGCCTGCAGCCCAAGGAGCGCTCCACTCGCTGCCGC	Both miRNA and gene matched	0	0.0837465	Mild-Target
hsa-miR-181d-5p	miR-181a-5p (and other miRNAs w/seed ACAUUCA)	1.393	TargetScan Human	High (predicted)	High predicted	ENSG00000170989.8	S1PR1	-1.206			miRNA144	AACATTCATTGTTGTCGGTGGGT	hsa-miR-181d-5p:hsa-miR-181d:MIMAT0002821_MirBase_miR-181d_microRNA	S1PR1	mbs37387	TTTTGCACTGA	Both miRNA and gene matched	0	0.266231	Strong-Target
hsa-miR-181d-5p	miR-181a-5p (and other miRNAs w/seed ACAUUCA)	1.393	TargetScan Human	High (predicted)	High predicted	ENSG00000102897.8	LYRM1	-1.193			miRNA144	AACATTCATTGTTGTCGGTGGGT	hsa-miR-181d-5p:hsa-miR-181d:MIMAT0002821_MirBase_miR-181d_microRNA	LYRM1	mbs15666	CAGGATTGAAATTGGACTGCATTACAAGATTCCTTACCCAAGGCCAAT	Both miRNA and gene matched	0	0.063873	Weak-Target
hsa-miR-181d-5p	miR-181a-5p (and other miRNAs w/seed ACAUUCA)	1.393	TargetScan Human	High (predicted)	High predicted	ENSG00000080819.5	CPOX	-1.108	CDP-diacylglycerol Biosynthesis I,Phosphatidylglycerol Biosynthesis II (Non-plastidic),Triacylglycerol Biosynthesis		miRNA144	AACATTCATTGTTGTCGGTGGGT	hsa-miR-181d-5p:hsa-miR-181d:MIMAT0002821_MirBase_miR-181d_microRNA	CPOX	mbs16902	ACTCCGGGGGTCTGGGTGGGGGGCTCAAACGCAGGGCTCTGGGACGCAGG	Both miRNA and gene matched	0	0.379655	Strong-Target
hsa-miR-21-5p	miR-21-5p (and other miRNAs w/seed AGCUUAU)	1.581	TargetScan Human	High (predicted)	High predicted	ENSG00000163032.10	VSNL1	-4.449			miRNA15	TAGCTTATCAGACTGATGTTGA	hsa-miR-21-5p:hsa-miR-21:rno-miR-21-5p:MIMAT0000076_MirBase_miR-21_microRNA	VSNL1	mbs33822	TCCAATGTGGTGGCAATAAATGT	Both miRNA and gene matched	0	0.0904326	Mild-Target
hsa-miR-21-5p	miR-21-5p (and other miRNAs w/seed AGCUUAU)	1.581	TargetScan Human	High (predicted)	High predicted	ENSG00000185652.10	NTF3	-3.43			miRNA15	TAGCTTATCAGACTGATGTTGA	hsa-miR-21-5p:hsa-miR-21:rno-miR-21-5p:MIMAT0000076_MirBase_miR-21_microRNA	NTF3	mbs35966	TGTGTACACCAGTATTT	Both miRNA and gene matched	0	0.099535	Mild-Target
hsa-miR-21-5p	miR-21-5p (and other miRNAs w/seed AGCUUAU)	1.581	TargetScan Human	High (predicted)	High predicted	ENSG00000138640.13	FAM13A	-2.854			miRNA15	TAGCTTATCAGACTGATGTTGA	hsa-miR-21-5p:hsa-miR-21:rno-miR-21-5p:MIMAT0000076_MirBase_miR-21_microRNA	FAM13A	mbs5562	AGTCTCCAAGAACTTGAACGGCAGGGGCTCACCGAGAATGGCATTCCAGCAGTAGTG	Both miRNA and gene matched	0	0.450783	Strong-Target
hsa-miR-21-5p	miR-21-5p (and other miRNAs w/seed AGCUUAU)	1.581	TargetScan Human	High (predicted)	High predicted	ENSG00000165092.11	ALDH1A1	-2.57			miRNA15	TAGCTTATCAGACTGATGTTGA	hsa-miR-21-5p:hsa-miR-21:rno-miR-21-5p:MIMAT0000076_MirBase_miR-21_microRNA	ALDH1A1	mbs36293	CCCCTGTGGTGTGGTTT	Both miRNA and gene matched	0	0.0930878	Mild-Target
hsa-miR-21-5p	miR-21-5p (and other miRNAs w/seed AGCUUAU)	1.581	TargetScan Human	High (predicted)	High predicted	ENSG00000133835.13	HSD17B4	-1.788			miRNA15	TAGCTTATCAGACTGATGTTGA	hsa-miR-21-5p:hsa-miR-21:rno-miR-21-5p:MIMAT0000076_MirBase_miR-21_microRNA	HSD17B4	mbs10816	AATGATTTGGGAGGGGACTTCAAAGGAGTTGGTAAAGGCTCCTTAGCTGCTGATAAGG	Both miRNA and gene matched	0	0.07854	Mild-Target
hsa-miR-21-5p	miR-21-5p (and other miRNAs w/seed AGCUUAU)	1.581	TargetScan Human	High (predicted)	High predicted	ENSG00000158109.13	TPRG1L	-1.219			miRNA15	TAGCTTATCAGACTGATGTTGA	hsa-miR-21-5p:hsa-miR-21:rno-miR-21-5p:MIMAT0000076_MirBase_miR-21_microRNA	TPRG1L	mbs5862	AGTCTCCAGTGCCAGCAGGTGGTGCGGATAGCGCTCAACGCAGTAGACACC	Both miRNA and gene matched	0	0.0951742	Mild-Target
hsa-miR-21-5p	miR-21-5p (and other miRNAs w/seed AGCUUAU)	1.581	TargetScan Human	High (predicted)	High predicted	ENSG00000182568.15	SATB1	-1.169			miRNA15	TAGCTTATCAGACTGATGTTGA	hsa-miR-21-5p:hsa-miR-21:rno-miR-21-5p:MIMAT0000076_MirBase_miR-21_microRNA	SATB1	mbs35694	TAATTTTTTGGAAGTTTCCGTTA	Both miRNA and gene matched	0	1	Strong-Target
hsa-miR-21-5p	miR-21-5p (and other miRNAs w/seed AGCUUAU)	1.581	TargetScan Human	High (predicted)	High predicted	ENSG00000153561.11	RMND5A	-1.108			miRNA15	TAGCTTATCAGACTGATGTTGA	hsa-miR-21-5p:hsa-miR-21:rno-miR-21-5p:MIMAT0000076_MirBase_miR-21_microRNA	RMND5A	mbs36866	CTGATCAAGTAAATACACCAGCA	Both miRNA and gene matched	0	0.0646736	Weak-Target
hsa-miR-21-5p	miR-21-5p (and other miRNAs w/seed AGCUUAU)	1.581	TargetScan Human	High (predicted)	High predicted	ENSG00000125520.12	SLC2A4RG	-1.066			miRNA15	TAGCTTATCAGACTGATGTTGA	hsa-miR-21-5p:hsa-miR-21:rno-miR-21-5p:MIMAT0000076_MirBase_miR-21_microRNA	SLC2A4RG	mbs15733	TGCTGGAGCCCCCAGCCCTGCCTAGTCCCCTGCGGCCGCCTGCCCCGCCCCT	Both miRNA and gene matched	0	0.0932992	Mild-Target
hsa-miR-200a-3p	miR-141-3p (and other miRNAs w/seed AACACUG)	1.591	TargetScan Human	High (predicted)	High predicted	ENSG00000064225.11	ST3GAL6	-2.702	Hepatic Cholestasis,Histidine Degradation VI,Pregnenolone Biosynthesis,Ubiquinol-10 Biosynthesis (Eukaryotic)		miRNA753	TAACACTGTCTGGTAACGATGT	hsa-miR-200a-3p	ST3GAL6	mbs39370	AGCTGCTGTTGAAGAATAT	Both miRNA and gene matched	0	0.212991	Strong-Target
hsa-miR-200a-3p	miR-141-3p (and other miRNAs w/seed AACACUG)	1.591	TargetScan Human	High (predicted)	High predicted	ENSG00000116171.15	SCP2	-2.14			miRNA753	TAACACTGTCTGGTAACGATGT	hsa-miR-200a-3p	SCP2	mbs17890	ATTGGCAAATAGCGTGGGATAGATTTGTTTCTTAATGGGTGTGACCAATCC	Both miRNA and gene matched	0	0.06239	Weak-Target
hsa-miR-200a-3p	miR-141-3p (and other miRNAs w/seed AACACUG)	1.591	TargetScan Human	High (predicted)	High predicted	ENSG00000205269.5	TMEM170B	-1.857	Glucocorticoid Receptor Signaling,Reelin Signaling in Neurons,Senescence Pathway		miRNA753	TAACACTGTCTGGTAACGATGT	hsa-miR-200a-3p	TMEM170B	mbs11511	AATGTGGACTGAGCAGGTCAAAGCATAAGGAAGACCTTGAGCT	Both miRNA and gene matched	0	0.29101	Strong-Target
hsa-miR-200a-3p	miR-141-3p (and other miRNAs w/seed AACACUG)	1.591	TargetScan Human	High (predicted)	High predicted	ENSG00000118922.15	KLF12	-1.613	Arsenate Detoxification I (Glutaredoxin)		miRNA753	TAACACTGTCTGGTAACGATGT	hsa-miR-200a-3p	KLF12	mbs38236	GCTGAATCCCCTTCACAGTGTTA	Both miRNA and gene matched	0	0.108484	Mild-Target
hsa-miR-200a-3p	miR-141-3p (and other miRNAs w/seed AACACUG)	1.591	TargetScan Human	High (predicted)	High predicted	ENSG00000165424.6	ZCCHC24	-1.506			miRNA753	TAACACTGTCTGGTAACGATGT	hsa-miR-200a-3p	ZCCHC24	mbs10469	AGGGGATGGGAAAGTGTGTGGTTTTAGTACGTTCAAAAGGGACAATCGCT	Both miRNA and gene matched	0	0.0903434	Mild-Target
hsa-miR-200a-3p	miR-141-3p (and other miRNAs w/seed AACACUG)	1.591	TargetScan Human	High (predicted)	High predicted	ENSG00000134109.9	EDEM1	-1.224	Semaphorin Neuronal Repulsive Signaling Pathway		miRNA753	TAACACTGTCTGGTAACGATGT	hsa-miR-200a-3p	EDEM1	mbs6967	AGGTTTCACAGGGCTCAGGGTTATGCTCCCGCTTGAATCTGGACGTG	Both miRNA and gene matched	0	0.0888204	Mild-Target
hsa-miR-200b-3p	miR-200b-3p (and other miRNAs w/seed AAUACUG)	1.639	TargetScan Human	High (predicted)	High predicted	ENSG00000185652.10	NTF3	-3.43	Breast Cancer Regulation by Stathmin1,cAMP-mediated signaling,CREB Signaling in Neurons,G-Protein Coupled Receptor Signaling,Gαi Signaling,Opioid Signaling Pathway		miRNA68	TAATACTGCCTGGTAATGATGA	hsa-miR-200b-3p:hsa-miR-200b:MIMAT0000318_MirBase_miR-200b_microRNA	NTF3	mbs35966	TGTGTACACCAGTATTT	Both miRNA and gene matched	0	0.0385663	Weak-Target
hsa-miR-200b-3p	miR-200b-3p (and other miRNAs w/seed AAUACUG)	1.639	TargetScan Human	High (predicted)	High predicted	ENSG00000135069.12	PSAT1	-3.416			miRNA68	TAATACTGCCTGGTAATGATGA	hsa-miR-200b-3p:hsa-miR-200b:MIMAT0000318_MirBase_miR-200b_microRNA	PSAT1	mbs17897	CATCCACAACTCTGTAAAGCTGGTGGGACCTAATGTCACCTTAATTCTGACTTGAA	Both miRNA and gene matched	0	0.408946	Strong-Target
hsa-miR-200b-3p	miR-200b-3p (and other miRNAs w/seed AAUACUG)	1.639	TargetScan Human	High (predicted)	High predicted	ENSG00000165410.13	CFL2	-2.189			miRNA68	TAATACTGCCTGGTAATGATGA	hsa-miR-200b-3p:hsa-miR-200b:MIMAT0000318_MirBase_miR-200b_microRNA	CFL2	mbs5052	AAGTGTAGGAGTTTTATGTTTACCATGTGAGTCCTGCAACACTAAA	Both miRNA and gene matched	0	0.117556	Strong-Target
hsa-miR-200b-3p	miR-200b-3p (and other miRNAs w/seed AAUACUG)	1.639	TargetScan Human	High (predicted)	High predicted	ENSG00000100934.13	SEC23A	-1.35	Calcium-induced T Lymphocyte Apoptosis,CCR5 Signaling in Macrophages,CD28 Signaling in T Helper Cells,Communication between Innate and Adaptive Immune Cells,CXCR4 Signaling,Hematopoiesis from Pluripotent Stem Cells,iCOS-iCOSL Signaling in T Helper Cells,NF-κB Activation by Viruses,OX40 Signaling Pathway,PKCθ Signaling in T Lymphocytes,Primary Immunodeficiency Signaling,Role of NFAT in Regulation …		miRNA68	TAATACTGCCTGGTAATGATGA	hsa-miR-200b-3p:hsa-miR-200b:MIMAT0000318_MirBase_miR-200b_microRNA	SEC23A	mbs37138	TGGTTCTTATTGAAACAGTATTA	Both miRNA and gene matched	0	0.0743839	Mild-Target
hsa-miR-200b-3p	miR-200b-3p (and other miRNAs w/seed AAUACUG)	1.639	TargetScan Human	High (predicted)	High predicted	ENSG00000137414.5	FAM8A1	-1.045			miRNA68	TAATACTGCCTGGTAATGATGA	hsa-miR-200b-3p:hsa-miR-200b:MIMAT0000318_MirBase_miR-200b_microRNA	FAM8A1	mbs2027	GCCTACTGCAGCCCCCAGCCCTCCCCGCAGAGCTTCCCTTCGGGCGGCGCTGCAGTCC	Both miRNA and gene matched	0	0.0992356	Mild-Target
hsa-miR-92b-3p	miR-92a-3p (and other miRNAs w/seed AUUGCAC)	1.671	TargetScan Human	High (predicted)	High predicted	ENSG00000163710.6	PCOLCE2	-2.589			miRNA155	TATTGCACTCGTCCCGGCCTCC	hsa-miR-92b-3p:hsa-miR-92b:MIMAT0003218_MirBase_miR-92b_microRNA	PCOLCE2	mbs5773	AAGCTGTATTCTGCCATTGCCTTTGAAAGATCTATGTTCTCTCAGTAGA	Both miRNA and gene matched	0	0.0488256	Weak-Target
hsa-miR-92b-3p	miR-92a-3p (and other miRNAs w/seed AUUGCAC)	1.671	TargetScan Human	High (predicted)	High predicted	ENSG00000107864.13	CPEB3	-2.176			miRNA155	TATTGCACTCGTCCCGGCCTCC	hsa-miR-92b-3p:hsa-miR-92b:MIMAT0003218_MirBase_miR-92b_microRNA	CPEB3	mbs2672	TAACACAGGTCCTGCTGTGGCCTTTCCTTGGTGTGACACTTGAACTAGTCGATTTTTTGAAGGCTATAACCT	Both miRNA and gene matched	0	0.115237	Strong-Target
hsa-miR-92b-3p	miR-92a-3p (and other miRNAs w/seed AUUGCAC)	1.671	TargetScan Human	High (predicted)	High predicted	ENSG00000176422.12	SPRYD4	-1.954			miRNA155	TATTGCACTCGTCCCGGCCTCC	hsa-miR-92b-3p:hsa-miR-92b:MIMAT0003218_MirBase_miR-92b_microRNA	SPRYD4	mbs8532	ACCCTGAGTCCATCTACCTTAAATCTGTACCTCTGACACCCAGCCAGTCTGTCATAATCATTATCCCAGTTATAACCTT	Both miRNA and gene matched	0	0.43091	Strong-Target
hsa-miR-92b-3p	miR-92a-3p (and other miRNAs w/seed AUUGCAC)	1.671	TargetScan Human	High (predicted)	High predicted	ENSG00000169764.13	UGP2	-1.841	Adipogenesis pathway,Adrenomedullin signaling pathway,ERK/MAPK Signaling,FXR/RXR Activation,Glucocorticoid Receptor Signaling,Hepatic Fibrosis Signaling Pathway,IL-12 Signaling and Production in Macrophages,Osteoarthritis Pathway,PEDF Signaling,Polyamine Regulation in Colon Cancer,PPAR Signaling,Sirtuin Signaling Pathway,Type II Diabetes Mellitus Signaling,Unfolded protein response,White Adipose …		miRNA155	TATTGCACTCGTCCCGGCCTCC	hsa-miR-92b-3p:hsa-miR-92b:MIMAT0003218_MirBase_miR-92b_microRNA	UGP2	mbs8795	TGCCAAGGAGCCGTTTTCTGCCTGTCAAAACCACATCAGATCTCTTGCTGGTGATGTCAAACCTCTATAGTCTTAATGCAGG	Both miRNA and gene matched	0	0.0859079	Mild-Target
hsa-miR-92b-3p	miR-92a-3p (and other miRNAs w/seed AUUGCAC)	1.671	TargetScan Human	High (predicted)	High predicted	ENSG00000138413.12	IDH1	-1.565			miRNA155	TATTGCACTCGTCCCGGCCTCC	hsa-miR-92b-3p:hsa-miR-92b:MIMAT0003218_MirBase_miR-92b_microRNA	IDH1	mbs17041	CTTGGGCACAGGGAAGTTCTGGTGTCATAGATATCCCGTTTTGTGAGGTAG	Both miRNA and gene matched	0	0.0885422	Mild-Target
hsa-miR-92b-3p	miR-92a-3p (and other miRNAs w/seed AUUGCAC)	1.671	TargetScan Human	High (predicted)	High predicted	ENSG00000162599.14	NFIA	-1.521			miRNA155	TATTGCACTCGTCCCGGCCTCC	hsa-miR-92b-3p:hsa-miR-92b:MIMAT0003218_MirBase_miR-92b_microRNA	NFIA	mbs35020	TTTGACAGAAACTGACA	Both miRNA and gene matched	0	0.21992	Strong-Target
hsa-miR-92b-3p	miR-92a-3p (and other miRNAs w/seed AUUGCAC)	1.671	TargetScan Human	High (predicted)	High predicted	ENSG00000128641.16	MYO1B	-1.391	Axonal Guidance Signaling,Basal Cell Carcinoma Signaling,Cardiac Hypertrophy Signaling (Enhanced),Colorectal Cancer Metastasis Signaling,Factors Promoting Cardiogenesis in Vertebrates,Glioblastoma Multiforme Signaling,Hepatic Fibrosis Signaling Pathway,HOTAIR Regulatory Pathway,Human Embryonic Stem Cell Pluripotency,Molecular Mechanisms of Cancer,Ovarian Cancer Signaling,PCP pathway,Regulation Of…		miRNA155	TATTGCACTCGTCCCGGCCTCC	hsa-miR-92b-3p:hsa-miR-92b:MIMAT0003218_MirBase_miR-92b_microRNA	MYO1B	mbs9131	GTTCTGTCCTGGAGCAGGATTGTAGAAACTAACAGTGTCTATTTTCATGTCTGATGTGTTCTTCC	Both miRNA and gene matched	0	0.111234	Strong-Target
hsa-miR-92b-3p	miR-92a-3p (and other miRNAs w/seed AUUGCAC)	1.671	TargetScan Human	High (predicted)	High predicted	ENSG00000174010.9	KLHL15	-1.345	Cell Cycle: G1/S Checkpoint Regulation,Cyclins and Cell Cycle Regulation,Glioma Signaling,Molecular Mechanisms of Cancer,Pancreatic Adenocarcinoma Signaling,Senescence Pathway,Small Cell Lung Cancer Signaling		miRNA155	TATTGCACTCGTCCCGGCCTCC	hsa-miR-92b-3p:hsa-miR-92b:MIMAT0003218_MirBase_miR-92b_microRNA	KLHL15	mbs2274	AAATTCCTTGCACTACAGCCTTTTCTTAAAATGCAAGATTCTCACTTTGAAGGTTTTGT	Both miRNA and gene matched	0	0.303054	Strong-Target
hsa-miR-92b-3p	miR-92a-3p (and other miRNAs w/seed AUUGCAC)	1.671	TargetScan Human	High (predicted)	High predicted	ENSG00000250479.7	CHCHD10	-1.244			miRNA155	TATTGCACTCGTCCCGGCCTCC	hsa-miR-92b-3p:hsa-miR-92b:MIMAT0003218_MirBase_miR-92b_microRNA	CHCHD10	mbs4016	AGGAGGTTTCTCACCCCACAGATAACCCAAGACACAAATGTGCAATTAAAAGTTTATTTTAGACCACA	Both miRNA and gene matched	0	0.233367	Strong-Target
hsa-miR-92b-3p	miR-92a-3p (and other miRNAs w/seed AUUGCAC)	1.671	TargetScan Human	High (predicted)	High predicted	ENSG00000128590.4	DNAJB9	-1.191			miRNA155	TATTGCACTCGTCCCGGCCTCC	hsa-miR-92b-3p:hsa-miR-92b:MIMAT0003218_MirBase_miR-92b_microRNA	DNAJB9	mbs16159	CAAGTGTTCCTGCTGCCAGTTCTTTCCTCTTTAGGCGTGGTTGAGAAAAAGCAGAAA	Both miRNA and gene matched	0	0.0872326	Mild-Target
hsa-miR-92b-3p	miR-92a-3p (and other miRNAs w/seed AUUGCAC)	1.671	TargetScan Human	High (predicted)	High predicted	ENSG00000143507.16	DUSP10	-1.105	14-3-3-mediated Signaling,Amyloid Processing,BAG2 Signaling Pathway,CDK5 Signaling,Neuroinflammation Signaling Pathway,Neuroprotective Role of THOP1 in Alzheimer's Disease,p38 MAPK Signaling,p70S6K Signaling,Reelin Signaling in Neurons,Semaphorin Neuronal Repulsive Signaling Pathway,Synaptogenesis Signaling Pathway		miRNA155	TATTGCACTCGTCCCGGCCTCC	hsa-miR-92b-3p:hsa-miR-92b:MIMAT0003218_MirBase_miR-92b_microRNA	DUSP10	mbs37142	TTCACTGGCTTCTTGTGCAATA	Both miRNA and gene matched	0	0.245033	Strong-Target
hsa-miR-92b-3p	miR-92a-3p (and other miRNAs w/seed AUUGCAC)	1.671	TargetScan Human	High (predicted)	High predicted	ENSG00000154642.9	C21orf91	-1.003			miRNA155	TATTGCACTCGTCCCGGCCTCC	hsa-miR-92b-3p:hsa-miR-92b:MIMAT0003218_MirBase_miR-92b_microRNA	C21orf91	mbs4534	AAACAAATTTTATCACATGTGACTACTTAAATATACTGTTACAGTGTCA	Both miRNA and gene matched	0	0.0465924	Weak-Target
hsa-miR-199b-5p	miR-199a-5p (and other miRNAs w/seed CCAGUGU)	1.762	TargetScan Human	High (predicted)	High predicted	ENSG00000146678.8	IGFBP1	-4.125			miRNA746	CCCAGTGTTTAGACTATCTGTTC	hsa-miR-199b-5p	IGFBP1	mbs38230	GATGAAATAATGTTCTGTCACG	Both miRNA and gene matched	0	0.0820677	Mild-Target
hsa-miR-199b-5p	miR-199a-5p (and other miRNAs w/seed CCAGUGU)	1.762	TargetScan Human	High (predicted)	High predicted	ENSG00000003436.13	TFPI	-2.368			miRNA746	CCCAGTGTTTAGACTATCTGTTC	hsa-miR-199b-5p	TFPI	mbs4031	ACTCGACAGTGCGAAGAATTTATATATGGGGGATGTGAAGGAAATCAGAATCGATTTGAAAGTCTGGAA	Both miRNA and gene matched	0	0.0935867	Mild-Target
hsa-miR-199b-5p	miR-199a-5p (and other miRNAs w/seed CCAGUGU)	1.762	TargetScan Human	High (predicted)	High predicted	ENSG00000171385.8	KCND3	-1.878	GPCR-Mediated Integration of Enteroendocrine Signaling Exemplified by an L Cell		miRNA746	CCCAGTGTTTAGACTATCTGTTC	hsa-miR-199b-5p	KCND3	mbs1668	GGATTTTCTGGGGGCCAATAGCCATGACCCTTGAGCTTTCATA	Both miRNA and gene matched	0	0	Weak-Target
hsa-miR-199b-5p	miR-199a-5p (and other miRNAs w/seed CCAGUGU)	1.762	TargetScan Human	High (predicted)	High predicted	ENSG00000109819.7	PPARGC1A	-1.359	L-carnitine Biosynthesis		miRNA746	CCCAGTGTTTAGACTATCTGTTC	hsa-miR-199b-5p	PPARGC1A	mbs37294	AAGCAGTGTTTCTACTTGCACTA	Both miRNA and gene matched	0	0.201046	Strong-Target
hsa-miR-199b-5p	miR-199a-5p (and other miRNAs w/seed CCAGUGU)	1.762	TargetScan Human	High (predicted)	High predicted	ENSG00000165995.17	CACNB2	-1.278	Agranulocyte Adhesion and Diapedesis		miRNA746	CCCAGTGTTTAGACTATCTGTTC	hsa-miR-199b-5p	CACNB2	mbs1672	GCTGGGGTTCTCCGGGGCTCAGCGCGCACTGAGAACCTGTGCC	Both miRNA and gene matched	0	0.0460311	Weak-Target
hsa-miR-199b-5p	miR-199a-5p (and other miRNAs w/seed CCAGUGU)	1.762	TargetScan Human	High (predicted)	High predicted	ENSG00000001630.14	CYP51A1	-1.245	14-3-3-mediated Signaling,Axonal Guidance Signaling,Breast Cancer Regulation by Stathmin1,Coronavirus Replication Pathway,Epithelial Adherens Junction Signaling,Gap Junction Signaling,Germ Cell-Sertoli Cell Junction Signaling,Phagosome Maturation,Remodeling of Epithelial Adherens Junctions,Sertoli Cell-Sertoli Cell Junction Signaling,Sirtuin Signaling Pathway		miRNA746	CCCAGTGTTTAGACTATCTGTTC	hsa-miR-199b-5p	CYP51A1	mbs6570	ACCTTCTGGGGAGTGATGCTGCTGCACTGCTTTTTAATAGTAAAAATGAA	Both miRNA and gene matched	0	0.0760397	Mild-Target
hsa-miR-135b-5p	miR-135a-5p (and other miRNAs w/seed AUGGCUU)	2.014	TargetScan Human	High (predicted)	High predicted	ENSG00000196620.7	UGT2B15	-3.418			miRNA506	TATGGCTTTTCATTCCTATGTGA	hsa-miR-135b-5p:hsa-miR-135b	UGT2B15	mbs39732	TTTAGCTGAATTATTCTATGTC	Both miRNA and gene matched	0	0.0706125	Mild-Target
hsa-miR-135b-5p	miR-135a-5p (and other miRNAs w/seed AUGGCUU)	2.014	TargetScan Human	High (predicted)	High predicted	ENSG00000170522.8	ELOVL6	-2.389	TGF-β Signaling,VDR/RXR Activation		miRNA506	TATGGCTTTTCATTCCTATGTGA	hsa-miR-135b-5p:hsa-miR-135b	ELOVL6	mbs2750	TAACTACCTGGTCTTCTGCTGGATGCAGCATGACCAGTGTCACTCTCACT	Both miRNA and gene matched	0	0.0944467	Mild-Target
hsa-miR-135b-5p	miR-135a-5p (and other miRNAs w/seed AUGGCUU)	2.014	TargetScan Human	High (predicted)	High predicted	ENSG00000102967.10	DHODH	-2.3			miRNA506	TATGGCTTTTCATTCCTATGTGA	hsa-miR-135b-5p:hsa-miR-135b	DHODH	mbs13668	GGCGTGGAGACACCTGAAAAAGCGGGCCCAGGATGCTGTGATCATCCTGGGGGGAGGAGGAC	Both miRNA and gene matched	0	0.0883294	Mild-Target
hsa-miR-135b-5p	miR-135a-5p (and other miRNAs w/seed AUGGCUU)	2.014	TargetScan Human	High (predicted)	High predicted	ENSG00000151623.13	NR3C2	-1.706			miRNA506	TATGGCTTTTCATTCCTATGTGA	hsa-miR-135b-5p:hsa-miR-135b	NR3C2	mbs39807	GAAAAAAAAATTCCATGCACTC	Both miRNA and gene matched	0	0.0713394	Mild-Target
hsa-miR-135b-5p	miR-135a-5p (and other miRNAs w/seed AUGGCUU)	2.014	TargetScan Human	High (predicted)	High predicted	ENSG00000165424.6	ZCCHC24	-1.506			miRNA506	TATGGCTTTTCATTCCTATGTGA	hsa-miR-135b-5p:hsa-miR-135b	ZCCHC24	mbs10469	AGGGGATGGGAAAGTGTGTGGTTTTAGTACGTTCAAAAGGGACAATCGCT	Both miRNA and gene matched	0	0.0764073	Mild-Target
hsa-miR-135b-5p	miR-135a-5p (and other miRNAs w/seed AUGGCUU)	2.014	TargetScan Human	High (predicted)	High predicted	ENSG00000105835.10	NAMPT	-1.413			miRNA506	TATGGCTTTTCATTCCTATGTGA	hsa-miR-135b-5p:hsa-miR-135b	NAMPT	mbs39628	GAGCACAGACTTTCAAGAAAATACTTGAAA	Both miRNA and gene matched	0	0.0847438	Mild-Target
hsa-miR-135b-5p	miR-135a-5p (and other miRNAs w/seed AUGGCUU)	2.014	TargetScan Human	High (predicted)	High predicted	ENSG00000107372.11	ZFAND5	-1.32	AMPK Signaling,Androgen Signaling,Antiproliferative Role of Somatostatin Receptor 2,Apelin Endothelial Signaling Pathway,Apelin Muscle Signaling Pathway,Axonal Guidance Signaling,Breast Cancer Regulation by Stathmin1,Cardiac Hypertrophy Signaling,Cardiac Hypertrophy Signaling (Enhanced),Cardiac β-adrenergic Signaling,CCR3 Signaling in Eosinophils,CCR5 Signaling in Macrophages,Colorectal Cancer Me…		miRNA506	TATGGCTTTTCATTCCTATGTGA	hsa-miR-135b-5p:hsa-miR-135b	ZFAND5	mbs8334	CCAGTCCATCAGTTTCTCAGCCCAGTACTTCTCAGAGTGAAGAAAAAGCTCCTGAATTG	Both miRNA and gene matched	0	0.114371	Strong-Target
hsa-miR-135b-5p	miR-135a-5p (and other miRNAs w/seed AUGGCUU)	2.014	TargetScan Human	High (predicted)	High predicted	ENSG00000150907.6	FOXO1	-1.247	Glioma Invasiveness Signaling,Inhibition of Matrix Metalloproteases,Leukocyte Extravasation Signaling,Oncostatin M Signaling,Osteoarthritis Pathway		miRNA506	TATGGCTTTTCATTCCTATGTGA	hsa-miR-135b-5p:hsa-miR-135b	IGF2BP1	mbs36923	ACTACCT	Both miRNA and gene matched	0	0.24942	Strong-Target
hsa-miR-135b-5p	miR-135a-5p (and other miRNAs w/seed AUGGCUU)	2.014	TargetScan Human	High (predicted)	High predicted	ENSG00000117448.12	AKR1A1	-1.203	DNA Methylation and Transcriptional Repression Signaling		miRNA506	TATGGCTTTTCATTCCTATGTGA	hsa-miR-135b-5p:hsa-miR-135b	AKR1A1	mbs7767	CTGAGATTGGGGAGGCCCTGAAGGAGGACGTGGGACCAGGCAAGGCGGTGCCTCGG	Both miRNA and gene matched	0	0.0686773	Mild-Target
hsa-miR-135b-5p	miR-135a-5p (and other miRNAs w/seed AUGGCUU)	2.014	TargetScan Human	High (predicted)	High predicted	ENSG00000117500.11	TMED5	-1.173	Iron homeostasis signaling pathway		miRNA506	TATGGCTTTTCATTCCTATGTGA	hsa-miR-135b-5p:hsa-miR-135b	TMED5	mbs8887	CATGTTCTGCTTTGACAATACATTCAGCACCATTTCTGAGAAGGTGATTTTCTTTGAATTAATCCTG	Both miRNA and gene matched	0	0.107921	Mild-Target
hsa-miR-135b-5p	miR-135a-5p (and other miRNAs w/seed AUGGCUU)	2.014	TargetScan Human	High (predicted)	High predicted	ENSG00000053254.14	FOXN3	-1.118			miRNA506	TATGGCTTTTCATTCCTATGTGA	hsa-miR-135b-5p:hsa-miR-135b	FOXN3	mbs12758	CCATCTGGCCGGGCAGTACCTTCTTCAAGAGAAATGGAGCCCTTCTCCAAGTTCCTCCAGGAGTGA	Both miRNA and gene matched	0	0.100111	Mild-Target
hsa-miR-96-5p	miR-96-5p (and other miRNAs w/seed UUGGCAC)	2.485	TargetScan Human	High (predicted)	High predicted	ENSG00000105784.14	RUNDC3B	-2.945	Synaptogenesis Signaling Pathway		miRNA32	TTTGGCACTAGCACATTTTTGCT	hsa-miR-96-5p:hsa-miR-96:MIMAT0000095_MirBase_miR-96_microRNA	RUNDC3B	mbs3018	GCTCGGGTGCCAAGGGCGAGCCGTCAGTCCCCGGGTGCGAGTC	Both miRNA and gene matched	0	0.0998314	Mild-Target
hsa-miR-96-5p	miR-96-5p (and other miRNAs w/seed UUGGCAC)	2.485	TargetScan Human	High (predicted)	High predicted	ENSG00000182704.7	TSKU	-2.912	Sucrose Degradation V (Mammalian)		miRNA32	TTTGGCACTAGCACATTTTTGCT	hsa-miR-96-5p:hsa-miR-96:MIMAT0000095_MirBase_miR-96_microRNA	TSKU	mbs14255	AACCAGCTCCGGGAGGTCTCAGTGTCTGCCTTCACGACGCACAGT	Both miRNA and gene matched	0	0.0814389	Mild-Target
hsa-miR-96-5p	miR-96-5p (and other miRNAs w/seed UUGGCAC)	2.485	TargetScan Human	High (predicted)	High predicted	ENSG00000143028.8	SYPL2	-2.835	Antioxidant Action of Vitamin C,Mitochondrial Dysfunction,Thioredoxin Pathway,Vitamin-C Transport		miRNA32	TTTGGCACTAGCACATTTTTGCT	hsa-miR-96-5p:hsa-miR-96:MIMAT0000095_MirBase_miR-96_microRNA	SYPL2	mbs13758	AAAGTGGGGCCTGAGGTAGAAGAAGGTGTCTGGTTTCTCCAGC	Both miRNA and gene matched	0	0.127744	Strong-Target
hsa-miR-96-5p	miR-96-5p (and other miRNAs w/seed UUGGCAC)	2.485	TargetScan Human	High (predicted)	High predicted	ENSG00000205269.5	TMEM170B	-1.857	Cell Cycle: G2/M DNA Damage Checkpoint Regulation,Mitotic Roles of Polo-Like Kinase		miRNA32	TTTGGCACTAGCACATTTTTGCT	hsa-miR-96-5p:hsa-miR-96:MIMAT0000095_MirBase_miR-96_microRNA	TMEM170B	mbs11511	AATGTGGACTGAGCAGGTCAAAGCATAAGGAAGACCTTGAGCT	Both miRNA and gene matched	0	0.424403	Strong-Target
hsa-miR-96-5p	miR-96-5p (and other miRNAs w/seed UUGGCAC)	2.485	TargetScan Human	High (predicted)	High predicted	ENSG00000156110.12	ADK	-1.631	Breast Cancer Regulation by Stathmin1,CREB Signaling in Neurons		miRNA32	TTTGGCACTAGCACATTTTTGCT	hsa-miR-96-5p:hsa-miR-96:MIMAT0000095_MirBase_miR-96_microRNA	ADK	mbs1705	AATAAAGAAGAAAATTATCTGCCATTTTTTCCTACTATAATAATGCTGAATCTTAATTTAGAGGGTACAA	Both miRNA and gene matched	0	0.0203052	Weak-Target
hsa-miR-96-5p	miR-96-5p (and other miRNAs w/seed UUGGCAC)	2.485	TargetScan Human	High (predicted)	High predicted	ENSG00000204128.5	C2orf72	-1.556	AMPK Signaling,Calcium Signaling,eNOS Signaling		miRNA32	TTTGGCACTAGCACATTTTTGCT	hsa-miR-96-5p:hsa-miR-96:MIMAT0000095_MirBase_miR-96_microRNA	C2orf72	mbs7161	TTTTAAAACAGGGAGACTGGTATTTTTGAAGCTGCTATCATTTTCTATTTCTTTATTAATTTCT	Both miRNA and gene matched	0	0.10435	Mild-Target
hsa-miR-96-5p	miR-96-5p (and other miRNAs w/seed UUGGCAC)	2.485	TargetScan Human	High (predicted)	High predicted	ENSG00000147853.15	AK3	-1.477	14-3-3-mediated Signaling,Adrenomedullin signaling pathway,Aldosterone Signaling in Epithelial Cells,Antioxidant Action of Vitamin C,Apelin Cardiomyocyte Signaling Pathway,Axonal Guidance Signaling,Cardiac Hypertrophy Signaling,Cardiac Hypertrophy Signaling (Enhanced),Cellular Effects of Sildenafil (Viagra),CREB Signaling in Neurons,D-myo-inositol (1,4,5)-Trisphosphate Biosynthesis,D-myo-inositol…		miRNA32	TTTGGCACTAGCACATTTTTGCT	hsa-miR-96-5p:hsa-miR-96:MIMAT0000095_MirBase_miR-96_microRNA	AK3	mbs4893	TTGCAATTGAATGCCAGCTGTGGAGATGGGGTGCATATCAGATATATAAATAAAGCTCA	Both miRNA and gene matched	0	0.150048	Strong-Target
hsa-miR-96-5p	miR-96-5p (and other miRNAs w/seed UUGGCAC)	2.485	TargetScan Human	High (predicted)	High predicted	ENSG00000107372.11	ZFAND5	-1.32	Glycerol Degradation I,Glycerol-3-phosphate Shuttle,Mitochondrial Dysfunction,PPARα/RXRα Activation		miRNA32	TTTGGCACTAGCACATTTTTGCT	hsa-miR-96-5p:hsa-miR-96:MIMAT0000095_MirBase_miR-96_microRNA	ZFAND5	mbs6492	AACTGTGAAGGTGCTGCTGGCAGCACATCTGAAAAATCAAGAAATG	Both miRNA and gene matched	0	0.739431	Strong-Target
hsa-miR-96-5p	miR-96-5p (and other miRNAs w/seed UUGGCAC)	2.485	TargetScan Human	High (predicted)	High predicted	ENSG00000163508.11	EOMES	-1.299			miRNA32	TTTGGCACTAGCACATTTTTGCT	hsa-miR-96-5p:hsa-miR-96:MIMAT0000095_MirBase_miR-96_microRNA	EOMES	mbs35630	TAGCCAATAACTTTGCACTTTA	Both miRNA and gene matched	0	0.0478663	Weak-Target
hsa-miR-96-5p	miR-96-5p (and other miRNAs w/seed UUGGCAC)	2.485	TargetScan Human	High (predicted)	High predicted	ENSG00000153904.17	DDAH1	-1.238			miRNA32	TTTGGCACTAGCACATTTTTGCT	hsa-miR-96-5p:hsa-miR-96:MIMAT0000095_MirBase_miR-96_microRNA	DDAH1	mbs12409	AAATTCCAGAAGGAGGGCACCACACCTAGGAAGGTAAATCCAG	Both miRNA and gene matched	0	0.109006	Mild-Target
hsa-miR-96-5p	miR-96-5p (and other miRNAs w/seed UUGGCAC)	2.485	TargetScan Human	High (predicted)	High predicted	ENSG00000112245.8	PTP4A1	-1.21	Antiproliferative Role of TOB in T Cell Signaling,Aryl Hydrocarbon Receptor Signaling,Cell Cycle Regulation by BTG Family Proteins,Cell Cycle: G1/S Checkpoint Regulation,Coronavirus Pathogenesis Pathway,Cyclins and Cell Cycle Regulation,DNA damage-induced 14-3-3σ Signaling,Endocannabinoid Cancer Inhibition Pathway,Estrogen-mediated S-phase Entry,GADD45 Signaling,Glioblastoma Multiforme Signaling,…		miRNA32	TTTGGCACTAGCACATTTTTGCT	hsa-miR-96-5p:hsa-miR-96:MIMAT0000095_MirBase_miR-96_microRNA	PTP4A1	mbs4554	TCCACAATAATCCCTTTGATCACGTTAATCTAAATCTAGATGTCTTTGTCT	Both miRNA and gene matched	0	0.158751	Strong-Target
hsa-miR-96-5p	miR-96-5p (and other miRNAs w/seed UUGGCAC)	2.485	TargetScan Human	High (predicted)	High predicted	ENSG00000072042.11	RDH11	-1.181	Bladder Cancer Signaling,Breast Cancer Regulation by Stathmin1,Cell Cycle Regulation by BTG Family Proteins,Cell Cycle: G1/S Checkpoint Regulation,Chronic Myeloid Leukemia Signaling,Coronavirus Pathogenesis Pathway,Cyclins and Cell Cycle Regulation,Estrogen-mediated S-phase Entry,Glioblastoma Multiforme Signaling,Glioma Signaling,Molecular Mechanisms of Cancer,Non-Small Cell Lung Cancer Signaling…		miRNA32	TTTGGCACTAGCACATTTTTGCT	hsa-miR-96-5p:hsa-miR-96:MIMAT0000095_MirBase_miR-96_microRNA	RDH11	mbs4633	CAGCCTGCACTGTGCCTTAACAGAAGGTCTTGAGATTCTAAGT	Both miRNA and gene matched	0	0.100212	Mild-Target
hsa-miR-96-5p	miR-96-5p (and other miRNAs w/seed UUGGCAC)	2.485	TargetScan Human	High (predicted)	High predicted	ENSG00000128594.6	LRRC4	-1.111			miRNA32	TTTGGCACTAGCACATTTTTGCT	hsa-miR-96-5p:hsa-miR-96:MIMAT0000095_MirBase_miR-96_microRNA	LRRC4	mbs37034	CCATGAATTTGTACTGTGCCAAAA	Both miRNA and gene matched	0	0.0295478	Weak-Target
hsa-miR-96-5p	miR-96-5p (and other miRNAs w/seed UUGGCAC)	2.485	TargetScan Human	High (predicted)	High predicted	ENSG00000165156.13	ZHX1	-1.032			miRNA32	TTTGGCACTAGCACATTTTTGCT	hsa-miR-96-5p:hsa-miR-96:MIMAT0000095_MirBase_miR-96_microRNA	ZHX1	mbs36645	TGGCTTTGTGGGTGGGTGGCTTTTTTCATACTACTGT	Both miRNA and gene matched	0	0.126025	Strong-Target
hsa-miR-96-5p	miR-96-5p (and other miRNAs w/seed UUGGCAC)	2.485	TargetScan Human	High (predicted)	High predicted	ENSG00000164300.14	SERINC5	-1.028			miRNA32	TTTGGCACTAGCACATTTTTGCT	hsa-miR-96-5p:hsa-miR-96:MIMAT0000095_MirBase_miR-96_microRNA	SERINC5	mbs1746	CCTGGAACTGTTTGCTTTCCTGTAACCATTTGTCTTTTTAACTT	Both miRNA and gene matched	0	0.085115	Mild-Target
hsa-miR-96-5p	miR-96-5p (and other miRNAs w/seed UUGGCAC)	2.485	TargetScan Human	High (predicted)	High predicted	ENSG00000100075.8	SLC25A1	-1.004	Wnt/β-catenin Signaling		miRNA32	TTTGGCACTAGCACATTTTTGCT	hsa-miR-96-5p:hsa-miR-96:MIMAT0000095_MirBase_miR-96_microRNA	SLC25A1	mbs15832	CATGTTCTGTGTCACGTGACCCTGTGCCCCGCCTCCCGGGGTGCCCGTG	Both miRNA and gene matched	0	0.482881	Strong-Target
hsa-miR-182-5p	miR-182-5p (and other miRNAs w/seed UUGGCAA)	2.947	TargetScan Human	High (predicted)	High predicted	ENSG00000173599.12	PC	-2.963			miRNA55	TTTGGCAATGGTAGAACTCACACT	ptr-miR-182:hsa-miR-182-5p:hsa-miR-182:MIMAT0000259_MirBase_miR-182_microRNA	PC	mbs7307	TGGGGGAAGGGGAGATCTAAGATGTCCCAGGTCCTGGGAAGTT	Both miRNA and gene matched	0	0.0573918	Weak-Target
hsa-miR-182-5p	miR-182-5p (and other miRNAs w/seed UUGGCAA)	2.947	TargetScan Human	High (predicted)	High predicted	ENSG00000147853.15	AK3	-1.477			miRNA55	TTTGGCAATGGTAGAACTCACACT	ptr-miR-182:hsa-miR-182-5p:hsa-miR-182:MIMAT0000259_MirBase_miR-182_microRNA	AK3	mbs4893	TTGCAATTGAATGCCAGCTGTGGAGATGGGGTGCATATCAGATATATAAATAAAGCTCA	Both miRNA and gene matched	0	0.0981874	Mild-Target
hsa-miR-182-5p	miR-182-5p (and other miRNAs w/seed UUGGCAA)	2.947	TargetScan Human	High (predicted)	High predicted	ENSG00000163508.11	EOMES	-1.299	LXR/RXR Activation		miRNA55	TTTGGCAATGGTAGAACTCACACT	ptr-miR-182:hsa-miR-182-5p:hsa-miR-182:MIMAT0000259_MirBase_miR-182_microRNA	EOMES	mbs35630	TAGCCAATAACTTTGCACTTTA	Both miRNA and gene matched	0	0.0704878	Mild-Target
hsa-miR-182-5p	miR-182-5p (and other miRNAs w/seed UUGGCAA)	2.947	TargetScan Human	High (predicted)	High predicted	ENSG00000116016.12	EPAS1	-1.151			miRNA55	TTTGGCAATGGTAGAACTCACACT	ptr-miR-182:hsa-miR-182-5p:hsa-miR-182:MIMAT0000259_MirBase_miR-182_microRNA	EPAS1	mbs35878	CCCACCAGCTTCACTCTCTCCG	Both miRNA and gene matched	0	0.0736845	Mild-Target
hsa-miR-182-5p	miR-182-5p (and other miRNAs w/seed UUGGCAA)	2.947	TargetScan Human	High (predicted)	High predicted	ENSG00000145391.12	SETD7	-1.098	SPINK1 General Cancer Pathway		miRNA55	TTTGGCAATGGTAGAACTCACACT	ptr-miR-182:hsa-miR-182-5p:hsa-miR-182:MIMAT0000259_MirBase_miR-182_microRNA	SETD7	mbs5517	TGTATTGGGAAGCTACAGGGACTACGTAATACCTGCTTATCACATAGG	Both miRNA and gene matched	0	0.193014	Strong-Target
hsa-miR-182-5p	miR-182-5p (and other miRNAs w/seed UUGGCAA)	2.947	TargetScan Human	High (predicted)	High predicted	ENSG00000164300.14	SERINC5	-1.028			miRNA55	TTTGGCAATGGTAGAACTCACACT	ptr-miR-182:hsa-miR-182-5p:hsa-miR-182:MIMAT0000259_MirBase_miR-182_microRNA	SERINC5	mbs1746	CCTGGAACTGTTTGCTTTCCTGTAACCATTTGTCTTTTTAACTT	Both miRNA and gene matched	0	0.740879	Strong-Target
hsa-miR-182-5p	miR-182-5p (and other miRNAs w/seed UUGGCAA)	2.947	TargetScan Human	High (predicted)	High predicted	ENSG00000154642.9	C21orf91	-1.003			miRNA55	TTTGGCAATGGTAGAACTCACACT	ptr-miR-182:hsa-miR-182-5p:hsa-miR-182:MIMAT0000259_MirBase_miR-182_microRNA	C21orf91	mbs4534	AAACAAATTTTATCACATGTGACTACTTAAATATACTGTTACAGTGTCA	Both miRNA and gene matched	0	0.200522	Strong-Target
hsa-miR-183-5p	miR-183-5p (miRNAs w/seed AUGGCAC)	3.181	TargetScan Human	High (predicted)	High predicted	ENSG00000102743.13	SLC25A15	-2.65	Breast Cancer Regulation by Stathmin1,Cell Cycle Regulation by BTG Family Proteins,Cell Cycle: G1/S Checkpoint Regulation,Chronic Myeloid Leukemia Signaling,Coronavirus Pathogenesis Pathway,Cyclins and Cell Cycle Regulation,Estrogen-mediated S-phase Entry,Glioblastoma Multiforme Signaling,Glioma Signaling,Molecular Mechanisms of Cancer,Pancreatic Adenocarcinoma Signaling,Role of BRCA1 in DNA Dama…		miRNA57	TATGGCACTGGTAGAATTCACT	hsa-miR-183:hsa-miR-183-5p:MIMAT0000261_MirBase_miR-183_microRNA	SLC25A15	mbs10554	GTTCCCTGACCTGTACCGGGGCCTCACCGACTGCTGCCTGAAGA	Both miRNA and gene matched	0	0.0932143	Mild-Target
hsa-miR-183-5p	miR-183-5p (miRNAs w/seed AUGGCAC)	3.181	TargetScan Human	High (predicted)	High predicted	ENSG00000116171.15	SCP2	-2.14	BEX2 Signaling Pathway,Induction of Apoptosis by HIV1,Molecular Mechanisms of Cancer,Myc Mediated Apoptosis Signaling,p53 Signaling		miRNA57	TATGGCACTGGTAGAATTCACT	hsa-miR-183:hsa-miR-183-5p:MIMAT0000261_MirBase_miR-183_microRNA	SCP2	mbs17890	ATTGGCAAATAGCGTGGGATAGATTTGTTTCTTAATGGGTGTGACCAATCC	Both miRNA and gene matched	0	0.080905	Mild-Target
hsa-miR-183-5p	miR-183-5p (miRNAs w/seed AUGGCAC)	3.181	TargetScan Human	High (predicted)	High predicted	ENSG00000139737.20	SLAIN1	-1.587			miRNA57	TATGGCACTGGTAGAATTCACT	hsa-miR-183:hsa-miR-183-5p:MIMAT0000261_MirBase_miR-183_microRNA	SLAIN1	mbs38470	CATTGCACTT	Both miRNA and gene matched	0	0.116257	Strong-Target
hsa-miR-183-5p	miR-183-5p (miRNAs w/seed AUGGCAC)	3.181	TargetScan Human	High (predicted)	High predicted	ENSG00000169047.5	IRS1	-1.312			miRNA57	TATGGCACTGGTAGAATTCACT	hsa-miR-183:hsa-miR-183-5p:MIMAT0000261_MirBase_miR-183_microRNA	IRS1	mbs34416	GATGGTACGA	Both miRNA and gene matched	0	0.229384	Strong-Target
hsa-miR-183-5p	miR-183-5p (miRNAs w/seed AUGGCAC)	3.181	TargetScan Human	High (predicted)	High predicted	ENSG00000143507.16	DUSP10	-1.105			miRNA57	TATGGCACTGGTAGAATTCACT	hsa-miR-183:hsa-miR-183-5p:MIMAT0000261_MirBase_miR-183_microRNA	DUSP10	mbs35460	TCCCCCTTTTCCTTTTAAGCTA	Both miRNA and gene matched	0	0.11233	Strong-Target
hsa-miR-183-5p	miR-183-5p (miRNAs w/seed AUGGCAC)	3.181	TargetScan Human	High (predicted)	High predicted	ENSG00000149547.13	EI24	-1.014			miRNA57	TATGGCACTGGTAGAATTCACT	hsa-miR-183:hsa-miR-183-5p:MIMAT0000261_MirBase_miR-183_microRNA	EI24	mbs39758	GGATATGGGAGGTAAAGGAGTGT	Both miRNA and gene matched	0	0.135517	Strong-Target
