# Supplementary material for: mintRULS: Prediction of miRNA–mRNA Target Site Interactions Using Regularized Least Square Method
Source: Genes (Basel). 2022 Aug 25;13(9):1528. doi: 10.3390/genes13091528 (PMC9498445; doi:10.3390/genes13091528)
Supplement: Supplementary file 1 [file genes-13-01528-s001.zip › SupplementaryTablseS2_mouse.xlsx]

## Sheet: Normal_vs_Septic_mice
MINT-RULS results										GEO expression
miRNA_internalID	miRNA_seq	miRNA_name	Target_gene	miTS_ID	miTS_seq	Matching info	Original_val	Pred_Val_norm	Class	Log2FC_miRNA	Log2FC_targetGene
miRNA650	TTAATGCTAATTGTGATAGGGGT	mmu-miR-155-5p	AKT1	mbs36275	AGAAGGCACCAGAAGCACCCCC	Both miRNA and gene matched	0	0.703708	Strong-Target	-2.911	1.19436
miRNA650	TTAATGCTAATTGTGATAGGGGT	mmu-miR-155-5p	BCL2	mbs35433	GAATCAGCTATTTACTGCCA	Both miRNA and gene matched	0	0.294702	Strong-Target	-2.911	1.12129
miRNA650	TTAATGCTAATTGTGATAGGGGT	mmu-miR-155-5p	PARP1	mbs37763	GTCTTCCACAT	Both miRNA and gene matched	0	0.568362	Strong-Target	-2.911	1.02153
miRNA650	TTAATGCTAATTGTGATAGGGGT	mmu-miR-155-5p	RUNX1	mbs33909	TGATTTAGCAATGCTGTGAAT	Both miRNA and gene matched	0	0.329059	Strong-Target	-2.911	1.53361
miRNA24	TAGCACCATCTGAAATCGGTTA	mmu-miR-29a-3p	AKT1	mbs38975	TGGGAG	Both miRNA and gene matched	0	0.319831	Strong-Target	-1.8548	1.19436
miRNA24	TAGCACCATCTGAAATCGGTTA	mmu-miR-29a-3p	BCL2	mbs33968	TCTGTATTAACTTTGGAATGTAC	Both miRNA and gene matched	0	0.650828	Strong-Target	-1.8548	1.12129
miRNA24	TAGCACCATCTGAAATCGGTTA	mmu-miR-29a-3p	COL1A2	mbs37896	CCCAAACTTCCAAAGGTTTGAACTACCTCAA	Both miRNA and gene matched	0	0.975804	Strong-Target	-1.8548	1.33612
miRNA24	TAGCACCATCTGAAATCGGTTA	mmu-miR-29a-3p	EEF2K	mbs37879	TCTCAGGG	Both miRNA and gene matched	0	0.402213	Strong-Target	-1.8548	1.10932
miRNA24	TAGCACCATCTGAAATCGGTTA	mmu-miR-29a-3p	RUNX1	mbs36585	GAATCCCGGAGGGAAACTGTGAA	Both miRNA and gene matched	0	1	Strong-Target	-1.8548	1.53361
miRNA24	TAGCACCATCTGAAATCGGTTA	mmu-miR-29a-3p	UCP2	mbs34127	GGCAGGTCTGACCATTGAAGGGGGCTCAGG	Both miRNA and gene matched	0	0.660931	Strong-Target	-1.8548	1.06917
miRNA12	TGTGCAAATCTATGCAAAACTGA	mmu-miR-19a	IGFBP5	mbs36900	TCATTTCATCTCATTTTAG	Both miRNA and gene matched	0	0.319791	Strong-Target	-1.7314	1.96479
miRNA12	TGTGCAAATCTATGCAAAACTGA	mmu-miR-19a	TMOD1	mbs37753	ATAAAACATGGCTAATGTGAAGTTT	Both miRNA and gene matched	0	0.296424	Strong-Target	-1.7314	1.28422
miRNA20	TTCAAGTAATCCAGGATAGGCT	mmu-miR-26a-5p	AKT1	mbs36275	AGAAGGCACCAGAAGCACCCCC	Both miRNA and gene matched	0	1	Strong-Target	-1.0699	1.19436
miRNA20	TTCAAGTAATCCAGGATAGGCT	mmu-miR-26a-5p	ALOX15	mbs38755	CATGGTCTCTGCACTCAGTGAAC	Both miRNA and gene matched	0	0.570505	Strong-Target	-1.0699	1.63199
miRNA20	TTCAAGTAATCCAGGATAGGCT	mmu-miR-26a-5p	E2F1	mbs36684	GTCCCTTTGTACCAGTACTCCA	Both miRNA and gene matched	0	0.352949	Strong-Target	-1.0699	1.15213
miRNA20	TTCAAGTAATCCAGGATAGGCT	mmu-miR-26a-5p	EEF2K	mbs37879	TCTCAGGG	Both miRNA and gene matched	0	0.558456	Strong-Target	-1.0699	1.10932
miRNA20	TTCAAGTAATCCAGGATAGGCT	mmu-miR-26a-5p	IGFBP5	mbs36900	TCATTTCATCTCATTTTAG	Both miRNA and gene matched	0	1	Strong-Target	-1.0699	1.96479
miRNA20	TTCAAGTAATCCAGGATAGGCT	mmu-miR-26a-5p	RUNX1	mbs33909	TGATTTAGCAATGCTGTGAAT	Both miRNA and gene matched	0	0.595328	Strong-Target	-1.0699	1.53361
miRNA20	TTCAAGTAATCCAGGATAGGCT	mmu-miR-26a-5p	TGFB2	mbs37693	AAGTCCAGGCCAGCACTCGTC	Both miRNA and gene matched	0	0.403855	Strong-Target	-1.0699	1.10733
